# Supplementary material for: Determinants and prevalence of modern contraceptive use among sexually active female youth in the Berekum East Municipality, Ghana
Source: PLoS One. 2023 Jun 8;18(6):e0286585. doi: 10.1371/journal.pone.0286585 (PMC10249812; doi:10.1371/journal.pone.0286585)
Supplement: S1 Dataset — (XLSX) [file pone.0286585.s001.xlsx]

## Sheet: Sheet1
Age	Age group	Educational level	Occupation	Ethnic group	Marital status	Religion	Residencial status	Place of Residence	Age at first sex	age_grp_firstsex	number_partners	Did you use fp first sex	method used first sex	Feel pressure to have sex	pressured_who	Ever heard about FP	Uses of FP methods	prevent pregnancy	delay pregnancy	space up birth	prevent sti/hiv	FP methods heard about	male condom	female condom	Injectables	Implants	sterilization	emergency pill	IUD	COC and POP pills	calender	LAM	source of information	Radio/TV	Teacher	Friend	healthworker	partner	parent	other relatives	Ever use FP before	IUD	Condoms	Implant	Injectable	ECP	Calendar method	Withdrawal	Currently using FP methods?
22	20-24	Tertiary	Students	Northern ethnics	Single	Islamic	Single Parent	urban	21	17-23	2		No	No		Yes	To prevent pregnancy To prevent STI and HIV/AIDS	Yes	No	No	Yes	Male condom Injectables	Yes	No	Yes	No	No	No	No	No	No	No	Radio/ TV Health worker	Yes	No	No	Yes	No	No	No	Yes	No	Yes	No	No	Yes	No	No	No
19	15-19	Primary / JHS	Students	Akan	Single	Christianity	Both Parent	urban	18	17-23	1			Yes	Friend	Yes	To prevent pregnancy	Yes	No	No	No	Male condom	Yes	No	No	No	No	No	No	No	No	No	Radio/ TV	Yes	No	No	No	No	No	No	No
23	20-24	Tertiary	Students	Akan	Single	Christianity	Single Parent	urban	10	10-16	1		Yes	No		Yes	To prevent STI and HIV/AIDS	No	No	No	Yes	Pills	No	No	No	No	No	No	No	Yes	No	No	Radio/ TV	Yes	No	No	No	No	No	No	Yes	No	Yes	No	No	No	No	No	Yes
21	20-24	Primary / JHS	Students	Northern ethnics	Single	Islamic	Both Parent	urban	20	17-23	1		Yes	No		Yes	To prevent pregnancy	Yes	No	No	No	Male condom	Yes	No	No	No	No	No	No	No	No	No	Radio/ TV	Yes	No	No	No	No	No	No	Yes	No	Yes	No	No	No	No	No	Yes
24	20-24	No formal Education	Apprentice	Akan	Single	Islamic	Single Parent	Rural	22	17-23	2	Yes	Yes	No		Yes	To prevent STI and HIV/AIDS	No	No	No	Yes	IUD	No	No	No	No	No	No	Yes	No	No	No	Friend	No	No	Yes	No	No	No	No	Yes	Yes	No	No	No	No	No	No	Yes
22	20-24	Tertiary	Students	Akan	Single	Christianity	Single Parent	Rural	20	17-23	1		Yes	Yes	Partner	Yes	To prevent STI and HIV/AIDS	No	No	No	Yes	Implants	No	No	No	Yes	No	No	No	No	No	No	Health worker	No	No	No	Yes	No	No	No	Yes	No	No	Yes	No	No	No	No	Yes
20	20-24	Tertiary	Students	Northern ethnics	Single	Christianity	Single Parent	urban	19	17-23	1		No	No		Yes	To prevent STI and HIV/AIDS	No	No	No	Yes	Emergency contraceptive pills	No	No	No	No	No	Yes	No	No	No	No	Radio/ TV	Yes	No	No	No	No	No	No	Yes	No	No	No	Yes	No	No	No	Yes
19	15-19	Tertiary	Students	Northern ethnics	Single	Islamic	Both Parent	urban	17	17-23	1		No	No		Yes	To delay pregnancy	No	Yes	No	No	Female condom	No	Yes	No	No	No	No	No	No	No	No	Radio/ TV	Yes	No	No	No	No	No	No	Yes	No	Yes	No	No	No	No	No	Yes
17	15-19	Secondary	Students	Northern ethnics	Single	Christianity	Single Parent	urban	16	10-16	1	No	Yes	No		Yes	To space up child birth	No	No	Yes	No	Pills	No	No	No	No	No	No	No	Yes	No	No	Partner	No	No	No	No	Yes	No	No	Yes	No	Yes	No	No	No	No	No	No
16	15-19	Secondary	Students	Akan	Single	Christianity	Both Parent	urban	15	10-16	1		No	No		Yes	To prevent pregnancy To space up child birth	Yes	No	Yes	No	Male condom Injectables Emergency contraceptive pills	Yes	No	Yes	No	No	Yes	No	No	No	No	Radio/ TV Friend	Yes	No	Yes	No	No	No	No	Yes	No	No	No	No	Yes	No	No	No
21	20-24	No formal Education	Apprentice	Akan	Single	Christianity	Single Parent	urban	20	17-23	1		Yes	No		Yes	To prevent pregnancy	Yes	No	No	No	Male condom	Yes	No	No	No	No	No	No	No	No	No	Radio/ TV	Yes	No	No	No	No	No	No	Yes	No	Yes	No	No	No	No	No	Yes
24	20-24	No formal Education	Apprentice	Northern ethnics	Married/ co-habiting	Christianity	Both Parent	urban	23	17-23	1		Yes	No		Yes	To prevent pregnancy	Yes	No	No	No	Implants	No	No	No	Yes	No	No	No	No	No	No	Radio/ TV	Yes	No	No	No	No	No	No	Yes	No	Yes	No	No	No	No	No	Yes
24	20-24	No formal Education	Apprentice	Akan	Single	Islamic	Live alone	urban	22	17-23	1		Yes	No		Yes	To space up child birth	No	No	Yes	No	Pills	No	No	No	No	No	No	No	Yes	No	No	Radio/ TV	Yes	No	No	No	No	No	No	Yes	No	Yes	No	No	No	No	No	Yes
21	20-24	Tertiary	Students	Akan	Single	Islamic	Single Parent	urban	20	17-23	1		Yes	Yes	Partner	Yes	To prevent STI and HIV/AIDS	No	No	No	Yes	Injectables	No	No	Yes	No	No	No	No	No	No	No	Health worker	No	No	No	Yes	No	No	No	Yes	No	No	No	Yes	No	No	No	Yes
16	15-19	Secondary	Students	Akan	Single	Christianity	Both Parent	urban	16	10-16	1		Yes	No		Yes	To prevent pregnancy	Yes	No	No	No	Male condom	Yes	No	No	No	No	No	No	No	No	No	Friend	No	No	Yes	No	No	No	No	Yes	No	Yes	No	No	No	No	No	Yes
17	15-19	Secondary	Students	Northern ethnics	Single	Islamic	Both Parent	urban	15	10-16	2		No	No		Yes	To prevent pregnancy	Yes	No	No	No	Male condom Emergency contraceptive pills	Yes	No	No	No	No	Yes	No	No	No	No	Health worker Partner	No	No	No	Yes	Yes	No	No	Yes	No	No	No	No	Yes	No	No	No
21	20-24	Tertiary	Students	Northern ethnics	Married/ co-habiting	Islamic	Single Parent	urban	19	17-23	1		Yes	No		Yes	To prevent pregnancy To prevent STI and HIV/AIDS	Yes	No	No	Yes	Emergency contraceptive pills Male condom	Yes	No	No	No	No	Yes	No	No	No	No	Friend	No	No	Yes	No	No	No	No	Yes	No	No	No	Yes	No	No	No	Yes
21	20-24	Tertiary	Students	Northern ethnics	Single	Christianity	Both Parent	urban	21	17-23	1		Yes	No		Yes	To prevent pregnancy	Yes	No	No	No	Male condom Injectables Emergency contraceptive pills	Yes	No	Yes	No	No	Yes	No	No	No	No	Health worker Radio/ TV	Yes	No	No	Yes	No	No	No	Yes	No	No	No	Yes	No	No	No	Yes
20	20-24	Tertiary	Students	Akan	Single	Christianity	Both Parent	urban	19	17-23	1		Yes	No		Yes	To prevent pregnancy To delay pregnancy To space up child birth To prevent STI and HIV/AIDS	Yes	Yes	Yes	Yes	Male condom Female condom Injectables	Yes	Yes	Yes	No	No	No	No	No	No	No	Radio/ TV	Yes	No	No	No	No	No	No	Yes	No	No	No	Yes	No	No	No	Yes
22	20-24	Tertiary	Students	Akan	Single	Christianity	Both Parent	urban	20	17-23	2		No	No		Yes	To prevent pregnancy	Yes	No	No	No	Emergency contraceptive pills Male condom	Yes	No	No	No	No	Yes	No	No	No	No	Radio/ TV Friend	Yes	No	Yes	No	No	No	No	Yes	No	No	No	No	Yes	No	No	No
23	20-24	Tertiary	Students	Akan	Single	Christianity	Both Parent	urban	18	17-23	3	No		No		Yes	To prevent pregnancy	Yes	No	No	No	Injectables	No	No	Yes	No	No	No	No	No	No	No	Friend	No	No	Yes	No	No	No	No	No
21	20-24	Tertiary	Students	Akan	Single	Christianity	Single Parent	urban	19	17-23	2		Yes	No		Yes	To prevent pregnancy	Yes	No	No	No	Emergency contraceptive pills	No	No	No	No	No	Yes	No	No	No	No	Radio/ TV	Yes	No	No	No	No	No	No	Yes	No	No	No	No	Yes	No	No	No
21	20-24	Tertiary	Students	Akan	Single	Christianity	Single Parent	urban	19	17-23	1	No	Yes	No		Yes	To prevent pregnancy	Yes	No	No	No	Emergency contraceptive pills Male condom	Yes	No	No	No	No	Yes	No	No	No	No	Radio/ TV Friend Health worker	Yes	No	Yes	Yes	No	No	No	Yes	No	No	No	No	Yes	No	No	No
22	20-24	Tertiary	Students	Akan	Married/ co-habiting	Christianity	Both Parent	urban	20	17-23	2		No	No		Yes	To space up child birth To prevent pregnancy	Yes	No	Yes	No	Injectables Emergency contraceptive pills	No	No	Yes	No	No	Yes	No	No	No	No	Health worker	No	No	No	Yes	No	No	No	Yes	No	Yes	No	No	No	No	No	No
20	20-24	Tertiary	Students	Akan	Single	Christianity	Both Parent	urban	20	17-23	1		Yes	No		Yes	To prevent pregnancy	Yes	No	No	No	Injectables Male condom	Yes	No	Yes	No	No	No	No	No	No	No	Radio/ TV Friend	Yes	No	Yes	No	No	No	No	Yes	No	Yes	No	No	No	No	No	No
20	20-24	Secondary	Unemployed	Akan	Married/ co-habiting	Christianity	Partner	urban	14	10-16	3	No	No	No		Yes	To prevent pregnancy To space up child birth	Yes	No	Yes	No	Male condom Injectables Implants Emergency contraceptive pills IUD Pills Natural Method/ calendar method	Yes	No	Yes	Yes	No	Yes	Yes	Yes	Yes	No	Radio/ TV Health worker Friend	Yes	No	Yes	Yes	No	No	No	Yes	No	No	Yes	Yes	No	No	No	No
16	15-19	Primary / JHS	Students	Akan	Single	Christianity	Both Parent	urban	15	10-16	2		No	No		Yes	To prevent pregnancy	Yes	No	No	No	Male condom Emergency contraceptive pills	Yes	No	No	No	No	Yes	No	No	No	No	Friend Radio/ TV	Yes	No	Yes	No	No	No	No	Yes	No	No	No	No	Yes	No	No	No
15	15-19	Primary / JHS	Students	Northern ethnics	Single	Christianity	Both Parent	urban	13	10-16	2		No	No		Yes	To prevent pregnancy	Yes	No	No	No	Male condom Pills Emergency contraceptive pills	Yes	No	No	No	No	Yes	No	Yes	No	No	Partner Friend	No	No	Yes	No	Yes	No	No	Yes	No	No	No	No	Yes	Yes	No	No
17	15-19	Primary / JHS	Students	Northern ethnics	Married/ co-habiting	Christianity	Single Parent	urban	14	10-16	2		No	No		Yes	To prevent pregnancy To space up child birth	Yes	No	Yes	No	Male condom Injectables Emergency contraceptive pills Implants Pills	Yes	No	Yes	Yes	No	Yes	No	Yes	No	No	Friend Health worker	No	No	Yes	Yes	No	No	No	Yes	No	No	No	Yes	No	No	No	No
18	15-19	Secondary	Students	Akan	Married/ co-habiting	Christianity	Both Parent	urban	17	17-23	2		No	Yes	Friend	Yes	To prevent pregnancy	Yes	No	No	No	Male condom Female condom Emergency contraceptive pills	Yes	Yes	No	No	No	Yes	No	No	No	No	Friend Hospital/clinic Radio/ TV	Yes	No	Yes	Yes	No	No	No	Yes	No	No	No	No	Yes	No	No	No
18	15-19	Secondary	Students	Akan	Married/ co-habiting	Christianity	Single Parent	urban	16	10-16	3		No	No		Yes	To prevent pregnancy To space up child birth	Yes	No	Yes	No	Male condom Female condom Injectables Emergency contraceptive pills	Yes	Yes	Yes	No	No	Yes	No	No	No	No	Health worker Friend	No	No	Yes	Yes	No	No	No	Yes	No	No	No	No	Yes	No	No	No
15	15-19	Primary / JHS	Students	Akan	Married/ co-habiting	Christianity	Both Parent	urban	15	10-16	2		Yes	No		Yes	To prevent pregnancy To space up child birth	Yes	No	Yes	No	Male condom Female condom Emergency contraceptive pills	Yes	Yes	No	No	No	Yes	No	No	No	No	Friend	No	No	Yes	No	No	No	No	Yes	No	No	No	No	Yes	No	No	No
22	20-24	Primary / JHS	Apprentice	Akan	Single	Christianity	Single Parent	Rural	20	17-23	1			No		No																									No
15	15-19	Primary / JHS	Students	Akan	Single	Christianity	Both Parent	Rural	15	10-16	1			No		No																									No
17	15-19	Secondary	Students	Akan	Single	Christianity	Both Parent	Rural	15	10-16	1			No		No																									No
16	15-19	Primary / JHS	Students	Akan	Single	Christianity	Both Parent	urban	10	10-16	1			Yes	Relation	Yes	To prevent pregnancy To prevent STI and HIV/AIDS	Yes	No	No	Yes	Male condom Injectables Pills	Yes	No	Yes	No	No	No	No	Yes	No	No	Teacher Radio/ TV Friend Health worker Partner	Yes	Yes	Yes	Yes	Yes	No	No	No
19	15-19	Secondary	Students	Akan	Single	Christianity	Both Parent	urban	15	10-16	2		Yes	No		Yes	To prevent pregnancy To space up child birth	Yes	No	Yes	No	Male condom Emergency contraceptive pills Pills	Yes	No	No	No	No	Yes	No	Yes	No	No	Teacher Friend	No	Yes	Yes	No	No	No	No	Yes	No	No	No	No	Yes	Yes	No	No
16	15-19	No formal Education	Unemployed	Northern ethnics	Single	Christianity	Guardian	urban	16	10-16	1		No	No		Yes	To prevent pregnancy To space up child birth	Yes	No	Yes	No	Male condom Emergency contraceptive pills Pills	Yes	No	No	No	No	Yes	No	Yes	No	No	Hospital/clinic Friend	No	No	Yes	Yes	No	No	No	Yes	No	No	No	No	Yes	No	No	No
17	15-19	Primary / JHS	Students	Akan	Married/ co-habiting	Christianity	Both Parent	urban	15	10-16	1		No	No		Yes	To prevent pregnancy To space up child birth	Yes	No	Yes	No	Male condom Emergency contraceptive pills	Yes	No	No	No	No	Yes	No	No	No	No	Friend Health worker	No	No	Yes	Yes	No	No	No	Yes	No	No	No	No	Yes	No	No	No
16	15-19	Primary / JHS	Students	Akan	Single	Christianity	Single Parent	urban	16	10-16	2		No	No		Yes	To prevent pregnancy To space up child birth	Yes	No	Yes	No	Male condom Emergency contraceptive pills	Yes	No	No	No	No	Yes	No	No	No	No	Friend Teacher	No	Yes	Yes	No	No	No	No	Yes	No	Yes	No	No	Yes	No	No	No
16	15-19	Primary / JHS	Students	Northern ethnics	Single	Christianity	Guardian	urban	14	10-16	2		Yes	No		Yes	To prevent pregnancy To space up child birth	Yes	No	Yes	No	Injectables Emergency contraceptive pills Pills	No	No	Yes	No	No	Yes	No	Yes	No	No	Radio/ TV Health worker Friend	Yes	No	Yes	Yes	No	No	No	Yes	No	No	No	No	Yes	No	No	No
16	15-19	Primary / JHS	Students	Northern ethnics	Married/ co-habiting	Islamic	Single Parent	urban	15	10-16	2		No	No		Yes	To prevent pregnancy To space up child birth	Yes	No	Yes	No	Male condom Emergency contraceptive pills	Yes	No	No	No	No	Yes	No	No	No	No	Friend Partner	No	No	Yes	No	Yes	No	No	Yes	No	No	No	No	Yes	No	No	No
16	15-19	Secondary	Students	Northern ethnics	Married/ co-habiting	Christianity	Both Parent	urban	16	10-16	1		No	No		Yes	To prevent pregnancy To space up child birth	Yes	No	Yes	No	Male condom Emergency contraceptive pills	Yes	No	No	No	No	Yes	No	No	No	No	Friend Radio/ TV	Yes	No	Yes	No	No	No	No	Yes	No	No	No	No	Yes	No	No	No
18	15-19	Primary / JHS	Students	Akan	Single	Christianity	Both Parent	Rural	17	17-23	1			No		Yes	To space up child birth	No	No	Yes	No	Injectables	No	No	Yes	No	No	No	No	No	No	No	Health worker	No	No	No	Yes	No	No	No	No
20	20-24	Secondary	Apprentice	Akan	Single	Christianity	Both Parent	Rural	17	17-23	1		Yes	No		Yes	To prevent pregnancy	Yes	No	No	No	Male condom Emergency contraceptive pills	Yes	No	No	No	No	Yes	No	No	No	No	Friend	No	No	Yes	No	No	No	No	Yes	No	No	No	No	Yes	Yes	No	Yes
21	20-24	Secondary	Students	Akan	Married/ co-habiting	Christianity	Both Parent	Rural	20	17-23	1		Yes	Yes	Partner	Yes	To prevent pregnancy To delay pregnancy To space up child birth To prevent STI and HIV/AIDS	Yes	Yes	Yes	Yes	Injectables	No	No	Yes	No	No	No	No	No	No	No	Radio/ TV Friend Health worker Hospital/clinic	Yes	No	Yes	Yes	No	No	No	Yes	No	No	No	Yes	No	No	No	Yes
21	20-24	Tertiary	Students	Akan	Married/ co-habiting	Christianity	Partner	urban	21	17-23	1		Yes	No		Yes	To delay pregnancy To space up child birth To prevent STI and HIV/AIDS To prevent pregnancy	Yes	Yes	Yes	Yes	Injectables	No	No	Yes	No	No	No	No	No	No	No	Partner Friend Health worker Hospital/clinic	No	No	Yes	Yes	Yes	No	No	Yes	No	No	No	Yes	No	No	No	Yes
23	20-24	Primary / JHS	Employed	Akan	Single	Christianity	Live alone	Rural	17	17-23	3		No	No		Yes	To prevent pregnancy	Yes	No	No	No	Injectables Male condom	Yes	No	Yes	No	No	No	No	No	No	No	Friend Radio/ TV	Yes	No	Yes	No	No	No	No	Yes	No	No	No	Yes	No	No	No	Yes
18	15-19	Secondary	Students	Akan	Single	Christianity	Both Parent	Rural	17	17-23	1		Yes	No		Yes	To prevent pregnancy To delay pregnancy To prevent STI and HIV/AIDS	Yes	Yes	No	Yes	Injectables	No	No	Yes	No	No	No	No	No	No	No	Health worker Partner Friend	No	No	Yes	Yes	Yes	No	No	Yes	No	No	No	Yes	No	No	No	Yes
21	20-24	Tertiary	Students	Akan	Married/ co-habiting	Christianity	Partner	urban	21	17-23	1		Yes	No		Yes	To delay pregnancy To space up child birth To prevent STI and HIV/AIDS To prevent pregnancy	Yes	Yes	Yes	Yes	Injectables	No	No	Yes	No	No	No	No	No	No	No	Partner Friend Health worker Hospital/clinic	No	No	Yes	Yes	Yes	No	No	Yes	No	No	No	Yes	No	No	No	Yes
23	20-24	Secondary	Apprentice	Akan	Single	Islamic	Single Parent	Rural	15	10-16	1		Yes	No		No																									Yes	No	Yes	No	No	No	No	No	Yes
21	20-24	Tertiary	Students	Akan	Single	Christianity	Both Parent	Rural	18	17-23	2		No	No		Yes	To prevent pregnancy	Yes	No	No	No	Injectables Emergency contraceptive pills	No	No	Yes	No	No	Yes	No	No	No	No	Radio/ TV Health worker Friend	Yes	No	Yes	Yes	No	No	No	Yes	No	Yes	No	Yes	No	No	No	Yes
21	20-24	Secondary	Apprentice	Northern ethnics	Single	Islamic	Partner	Rural	16	10-16	4		No	No		Yes	To prevent pregnancy	Yes	No	No	No	Injectables	No	No	Yes	No	No	No	No	No	No	No	Friend Radio/ TV Health worker	Yes	No	Yes	Yes	No	No	No	Yes	No	Yes	No	Yes	Yes	No	No	Yes
17	15-19	Primary / JHS	Students	Akan	Single	Christianity	Both Parent	Rural	17	17-23	1		No	No		Yes	To prevent pregnancy	Yes	No	No	No	Injectables LAM	No	No	Yes	No	No	No	No	No	No	Yes	Friend	No	No	Yes	No	No	No	No	Yes	No	No	No	Yes	No	No	No	Yes
21	20-24	Tertiary	Students	Akan	Single	Christianity	Live alone	Rural	17	17-23	2		Yes	No		Yes	To prevent pregnancy	Yes	No	No	No	Male condom Emergency contraceptive pills	Yes	No	No	No	No	Yes	No	No	No	No	Friend	No	No	Yes	No	No	No	No	Yes	No	Yes	No	No	Yes	No	No	Yes
23	20-24	Secondary	Apprentice	Akan	Single	Christianity	Live alone	Rural	19	17-23	1		Yes	No		Yes	To prevent pregnancy	Yes	No	No	No	Emergency contraceptive pills	No	No	No	No	No	Yes	No	No	No	No	Radio/ TV	Yes	No	No	No	No	No	No	Yes	No	No	No	No	Yes	No	No	Yes
19	15-19	Secondary	Apprentice	Akan	Single	Christianity	Both Parent	Rural	16	10-16	1		No	No		Yes	To prevent pregnancy	Yes	No	No	No	Male condom IUD	Yes	No	No	No	No	No	Yes	No	No	No	Radio/ TV Friend	Yes	No	Yes	No	No	No	No	Yes	No	Yes	No	No	Yes	No	No	Yes
17	15-19	Primary / JHS	Students	Akan	Single	Christianity	Both Parent	Rural	15	10-16	1		Yes	No		Yes	To prevent pregnancy	Yes	No	No	No	Male condom Emergency contraceptive pills	Yes	No	No	No	No	Yes	No	No	No	No	Friend	No	No	Yes	No	No	No	No	Yes	No	No	No	No	Yes	No	No	Yes
24	20-24	Tertiary	Unemployed	Akan	Single	Christianity	Single Parent	Rural	19	17-23	2	Yes	Yes	Yes	Friend	Yes	To prevent pregnancy	Yes	No	No	No	Male condom Female condom Injectables Implants Female / Male sterilization Emergency contraceptive pills IUD Pills Natural Method/ calendar method	Yes	Yes	Yes	Yes	Yes	Yes	Yes	Yes	Yes	No	Radio/ TV Friend Health worker Teacher Partner Hospital/clinic	Yes	Yes	Yes	Yes	Yes	No	No	Yes	No	Yes	No	No	Yes	Yes	Yes	Yes
23	20-24	No formal Education	Unemployed	Akan	Single	Christianity	Partner	Rural	16	10-16	4		Yes	No		Yes	To prevent pregnancy	Yes	No	No	No	Male condom Emergency contraceptive pills Natural Method/ calendar method	Yes	No	No	No	No	Yes	No	No	Yes	No	Friend	No	No	Yes	No	No	No	No	Yes	No	Yes	No	No	Yes	No	No	Yes
20	20-24	Secondary	Students	Akan	Single	Christianity	Both Parent	Rural	17	17-23	2		Yes	No		Yes	To prevent pregnancy	Yes	No	No	No	Male condom Emergency contraceptive pills	Yes	No	No	No	No	Yes	No	No	No	No	Friend	No	No	Yes	No	No	No	No	Yes	No	Yes	No	No	Yes	No	No	Yes
24	20-24	Secondary	Students	Akan	Single	Christianity	Both Parent	Rural	17	17-23	3		Yes	No		Yes	To delay pregnancy	No	Yes	No	No	Male condom Emergency contraceptive pills	Yes	No	No	No	No	Yes	No	No	No	No	Friend	No	No	Yes	No	No	No	No	Yes	No	Yes	No	No	Yes	No	No	Yes
21	20-24	Tertiary	Students	Akan	Single	Christianity	Single Parent	Rural	19	17-23	1		Yes	No		Yes	To prevent pregnancy	Yes	No	No	No	Pills Emergency contraceptive pills	No	No	No	No	No	Yes	No	Yes	No	No	Friend	No	No	Yes	No	No	No	No	Yes	No	No	No	No	Yes	No	No	Yes
22	20-24	Secondary	Students	Akan	Single	Christianity	Single Parent	Rural	19	17-23	3		Yes	No		Yes	To prevent pregnancy	Yes	No	No	No	Injectables	No	No	Yes	No	No	No	No	No	No	No	Health worker Radio/ TV Friend	Yes	No	Yes	Yes	No	No	No	Yes	No	No	No	Yes	No	No	No	Yes
18	15-19	Secondary	Students	Akan	Single	Christianity	Both Parent	Rural	16	10-16	2		Yes	No		Yes	To prevent pregnancy	Yes	No	No	No	Male condom Pills Natural Method/ calendar method	Yes	No	No	No	No	No	No	Yes	Yes	No	Radio/ TV Friend	Yes	No	Yes	No	No	No	No	Yes	No	Yes	No	No	Yes	No	No	Yes
24	20-24	Secondary	Employed	Akan	Married/ co-habiting	Christianity	Partner	Rural	20	17-23	3		No	No		Yes	To prevent pregnancy	Yes	No	No	No	Injectables Emergency contraceptive pills	No	No	Yes	No	No	Yes	No	No	No	No	Friend	No	No	Yes	No	No	No	No	Yes	No	Yes	No	Yes	Yes	No	No	Yes
18	15-19	Secondary	Students	Akan	Single	Christianity	Both Parent	Rural	17	17-23	1		No	No		Yes	To prevent pregnancy	Yes	No	No	No	Emergency contraceptive pills	No	No	No	No	No	Yes	No	No	No	No	Friend	No	No	Yes	No	No	No	No	Yes	No	No	No	No	Yes	No	No	No
22	20-24	Primary / JHS	Apprentice	Akan	Single	Christianity	Single Parent	Rural	20	17-23	3		Yes	No		Yes	To prevent pregnancy	Yes	No	No	No	Emergency contraceptive pills	No	No	No	No	No	Yes	No	No	No	No	Friend Partner Radio/ TV	Yes	No	Yes	No	Yes	No	No	Yes	No	No	No	Yes	No	No	No	Yes
24	20-24	Primary / JHS	Apprentice	Akan	Single	Christianity	Live alone	Rural	20	17-23	1		Yes	No		Yes	To prevent pregnancy	Yes	No	No	No	Male condom Emergency contraceptive pills	Yes	No	No	No	No	Yes	No	No	No	No	Friend	No	No	Yes	No	No	No	No	Yes	No	Yes	No	No	Yes	No	No	Yes
19	15-19	Secondary	Students	Akan	Single	Christianity	Both Parent	Rural	16	10-16	2		Yes	No		Yes	To prevent pregnancy	Yes	No	No	No	Male condom Emergency contraceptive pills	Yes	No	No	No	No	Yes	No	No	No	No	Friend	No	No	Yes	No	No	No	No	Yes	No	Yes	No	No	Yes	No	No	Yes
16	15-19	Primary / JHS	Students	Akan	Single	Christianity	Both Parent	Rural	16	10-16	1		Yes	No		No																									Yes	No	Yes	No	No	No	No	No	No
22	20-24	Primary / JHS	Employed	Akan	Single	Christianity	Both Parent	Rural	22	17-23	2		Yes	No		Yes	To prevent pregnancy	Yes	No	No	No																				Yes	No	No	No	No	No	No	Yes	No
22	20-24	No formal Education	Employed	Northern ethnics	Married/ co-habiting	Christianity	Both Parent	Rural	22	17-23	4	Yes	No	No		Yes	To space up child birth	No	No	Yes	No	Injectables	No	No	Yes	No	No	No	No	No	No	No	Friend	No	No	Yes	No	No	No	No	Yes	No	Yes	No	No	No	No	No	Yes
22	20-24	No formal Education	Unemployed	Akan	Single	Christianity	Both Parent	urban	12	10-16	2	Yes		No		No																									No
21	20-24	Secondary	Unemployed	Akan	Single	Christianity	Both Parent	Rural	18	17-23	2		Yes	No		Yes	To prevent pregnancy	Yes	No	No	No	Male condom Implants Female / Male sterilization Pills Natural Method/ calendar method	Yes	No	No	Yes	Yes	No	No	Yes	Yes	No	Radio/ TV Health worker	Yes	No	No	Yes	No	No	No	Yes	No	Yes	No	Yes	Yes	No	No	Yes
23	20-24	Secondary	Employed	Akan	Single	Christianity	Both Parent	Rural	15	10-16	1		Yes	No		Yes	To prevent pregnancy	Yes	No	No	No	Male condom Pills Natural Method/ calendar method Emergency contraceptive pills	Yes	No	No	No	No	Yes	No	Yes	Yes	No	Radio/ TV	Yes	No	No	No	No	No	No	Yes	No	No	No	No	Yes	No	No	Yes
20	20-24	Primary / JHS	Unemployed	Akan	Single	Christianity	Live alone	Rural	17	17-23	3		Yes	No		Yes	To prevent pregnancy	Yes	No	No	No	Male condom	Yes	No	No	No	No	No	No	No	No	No	Friend	No	No	Yes	No	No	No	No	Yes	No	Yes	No	No	Yes	No	No	No
18	15-19	Secondary	Unemployed	Akan	Single	Christianity	Single Parent	Rural	16	10-16	2			No		No																									No
23	20-24	Tertiary	Employed	Akan	Single	Christianity	Live alone	Rural	18	17-23	2		No	No		Yes	To prevent pregnancy	Yes	No	No	No	Male condom Pills	Yes	No	No	No	No	No	No	Yes	No	No	Hospital/clinic	No	No	No	Yes	No	No	No	Yes	No	Yes	No	No	Yes	No	No	Yes
21	20-24	Secondary	Students	Northern ethnics	Single	Christianity	Both Parent	Rural	20	17-23	1		Yes	No		Yes	To prevent pregnancy	Yes	No	No	No	Injectables	No	No	Yes	No	No	No	No	No	No	No	Friend	No	No	Yes	No	No	No	No	Yes	No	No	No	No	Yes	No	No	Yes
18	15-19	Primary / JHS	Students	Northern ethnics	Single	Christianity	Single Parent	Rural	16	10-16	2		Yes	Yes	Friend	Yes	To prevent pregnancy	Yes	No	No	No	Male condom Emergency contraceptive pills	Yes	No	No	No	No	Yes	No	No	No	No	Health worker	No	No	No	Yes	No	No	No	Yes	No	No	No	No	Yes	No	No	No
20	20-24	No formal Education	Apprentice	Northern ethnics	Single	Christianity	Both Parent	Rural	18	17-23	3	No	No	Yes	Partner	Yes	To delay pregnancy	No	Yes	No	No	Injectables	No	No	Yes	No	No	No	No	No	No	No	Hospital/clinic	No	No	No	Yes	No	No	No	Yes	No	No	No	No	Yes	No	No	Yes
19	15-19	No formal Education	Apprentice	Akan	Single	Christianity	Guardian	Rural	18	17-23	1		Yes	Yes	Partner	Yes	To prevent pregnancy	Yes	No	No	No	Male condom Implants	Yes	No	No	Yes	No	No	No	No	No	No	Health worker	No	No	No	Yes	No	No	No	Yes	No	No	Yes	No	No	No	No	Yes
16	15-19	Primary / JHS	Students	Northern ethnics	Single	Christianity	Both Parent	Rural	14	10-16	1			No		Yes	To prevent pregnancy	Yes	No	No	No	Male condom	Yes	No	No	No	No	No	No	No	No	No	Health worker	No	No	No	Yes	No	No	No	No
16	15-19	Primary / JHS	Students	Northern ethnics	Single	Christianity	Both Parent	Rural	16	10-16	1	Yes		No		Yes	To prevent pregnancy	Yes	No	No	No	Male condom	Yes	No	No	No	No	No	No	No	No	No	Friend	No	No	Yes	No	No	No	No	No
17	15-19	Primary / JHS	Students	Northern ethnics	Single	Christianity	Both Parent	Rural	16	10-16	1			Yes	Friend	Yes	To prevent pregnancy	Yes	No	No	No	Male condom	Yes	No	No	No	No	No	No	No	No	No	Health worker	No	No	No	Yes	No	No	No	No
18	15-19	Primary / JHS	Students	Akan	Single	Christianity	Both Parent	Rural	17	17-23	1		Yes	No		Yes	To space up child birth	No	No	Yes	No	Male condom	Yes	No	No	No	No	No	No	No	No	No	Teacher	No	Yes	No	No	No	No	No	Yes	No	Yes	No	No	No	No	No	No
15	15-19	Primary / JHS	Students	Akan	Single	Christianity	Both Parent	Rural	15	10-16	1		Yes	Yes	Partner	Yes	To prevent pregnancy	Yes	No	No	No	Male condom	Yes	No	No	No	No	No	No	No	No	No	Health worker	No	No	No	Yes	No	No	No	Yes	No	Yes	No	No	No	No	No	No
17	15-19	Primary / JHS	Students	Akan	Single	Christianity	Single Parent	Rural	16	10-16	1		No	Yes	Partner	Yes	To prevent STI and HIV/AIDS	No	No	No	Yes	Injectables	No	No	Yes	No	No	No	No	No	No	No	Health worker	No	No	No	Yes	No	No	No	Yes	No	No	No	Yes	No	No	No	Yes
15	15-19	Primary / JHS	Students	Northern ethnics	Single	Christianity	Guardian	Rural	13	10-16	1		No	Yes	Partner	Yes	To prevent STI and HIV/AIDS	No	No	No	Yes	Emergency contraceptive pills	No	No	No	No	No	Yes	No	No	No	No	Friend	No	No	Yes	No	No	No	No	Yes	No	No	No	No	Yes	No	No	Yes
17	15-19	Primary / JHS	Students	Northern ethnics	Single	Christianity	Both Parent	Rural	17	17-23	1		Yes	Yes	Partner	Yes	To prevent pregnancy	No	No	No	No	Male condom	Yes	No	No	No	No	No	No	No	No	No	Teacher	No	Yes	No	No	No	No	No	Yes	No	Yes	No	No	No	No	No	Yes
15	15-19	Primary / JHS	Students	Northern ethnics	Single	Christianity	Both Parent	Rural	15	10-16	1		Yes	No		Yes	To prevent pregnancy	Yes	No	No	No	Injectables	No	No	Yes	No	No	No	No	No	No	No	Health worker	No	No	No	Yes	No	No	No	Yes	No	No	No	Yes	No	No	No	Yes
17	15-19	Primary / JHS	Students	Northern ethnics	Single	Christianity	Single Parent	Rural	16	10-16	1		Yes	Yes	Partner	Yes	To space up child birth	No	No	Yes	No	Pills	No	No	No	No	No	No	No	Yes	No	No	Radio/ TV	Yes	No	No	No	No	No	No	Yes	No	No	No	No	Yes	No	No	Yes
24	20-24	No formal Education	Apprentice	Northern ethnics	Married/ co-habiting	Christianity	Live alone	Rural	20	17-23	4		No	Yes	Partner	Yes	To prevent pregnancy	Yes	No	No	No	Implants	No	No	No	Yes	No	No	No	No	No	No	Health worker	No	No	No	Yes	No	No	No	Yes	No	No	Yes	No	No	No	No	Yes
22	20-24	No formal Education	Unemployed	Northern ethnics	Married/ co-habiting	Christianity	Partner	Rural	18	17-23	3		No	Yes	Partner	Yes	To space up child birth	No	No	Yes	No	Injectables	No	No	Yes	No	No	No	No	No	No	No	Health worker	No	No	No	Yes	No	No	No	Yes	No	No	No	Yes	No	No	No	Yes
20	20-24	No formal Education	Apprentice	Northern ethnics	Married/ co-habiting	Christianity	Partner	Rural	15	10-16	4	No	No	Yes	Partner	Yes	To space up child birth	No	No	Yes	No	Implants	No	No	No	Yes	No	No	No	No	No	No	Hospital/clinic	No	No	No	Yes	No	No	No	Yes	No	No	Yes	No	No	No	No	Yes
19	15-19	No formal Education	Apprentice	Northern ethnics	Single	Christianity	Single Parent	Rural	17	17-23	2	Yes	No	Yes	Partner	Yes	To prevent pregnancy	Yes	No	No	No	Injectables	No	No	Yes	No	No	No	No	No	No	No	Hospital/clinic	No	No	No	Yes	No	No	No	Yes	No	No	No	Yes	No	No	No	Yes
24	20-24	No formal Education	Employed	Akan	Married/ co-habiting	Christianity	Partner	urban	20	17-23	3		No	Yes	Partner	Yes	To prevent pregnancy	Yes	No	No	No	Implants	No	No	No	Yes	No	No	No	No	No	No	Health worker	No	No	No	Yes	No	No	No	Yes	No	No	No	No	Yes	No	No	Yes
17	15-19	Secondary	Students	Akan	Single	Islamic	Both Parent	urban	16	10-16	1		Yes	Yes	Partner	Yes	To prevent pregnancy To delay pregnancy To space up child birth To prevent STI and HIV/AIDS	Yes	Yes	Yes	Yes	Male condom Injectables Pills Natural Method/ calendar method	Yes	No	Yes	No	No	No	No	Yes	Yes	No	Teacher Friend Health worker Partner Radio/ TV	Yes	Yes	Yes	Yes	Yes	No	No	Yes	No	No	No	Yes	Yes	Yes	Yes	Yes
18	15-19	Secondary	Apprentice	Akan	Married/ co-habiting	Islamic	Live alone	urban	16	10-16	3	No	No	No		Yes	To prevent STI and HIV/AIDS To space up child birth To delay pregnancy To prevent pregnancy	Yes	Yes	Yes	Yes	Injectables Male condom Emergency contraceptive pills Pills Natural Method/ calendar method	Yes	No	Yes	No	No	Yes	No	Yes	Yes	No	Teacher Radio/ TV Partner	Yes	Yes	No	No	Yes	No	No	Yes	No	Yes	No	Yes	Yes	Yes	Yes	Yes
15	15-19	Primary / JHS	Students	Akan	Single	Christianity	Both Parent	Rural	15	10-16	1		Yes	No		Yes	To prevent pregnancy	Yes	No	No	No	Injectables	No	No	Yes	No	No	No	No	No	No	No	Friend	No	No	Yes	No	No	No	No	Yes	No	Yes	No	No	No	No	No	Yes
15	15-19	Primary / JHS	Students	Akan	Single	Christianity	Single Parent	urban	10	10-16	1			Yes	Friend	Yes	To prevent pregnancy	Yes	No	No	No	Male condom	Yes	No	No	No	No	No	No	No	No	No	Health worker	No	No	No	Yes	No	No	No	No
19	15-19	Secondary	Students	Akan	Single	Christianity	Single Parent	urban	10	10-16	2			Yes	Partner	Yes	To prevent pregnancy	Yes	No	No	No	Male condom Female condom Emergency contraceptive pills	Yes	Yes	No	No	No	Yes	No	No	No	No	Health worker Friend Teacher Parent Radio/ TV Partner	Yes	Yes	Yes	Yes	Yes	Yes	No	No
24	20-24	Secondary	Apprentice	Akan	Married/ co-habiting	Christianity	Single Parent	urban	20	17-23	2		No	No		Yes	To prevent pregnancy To delay pregnancy To space up child birth To prevent STI and HIV/AIDS	Yes	Yes	Yes	Yes	Injectables Pills Emergency contraceptive pills Male condom	Yes	No	Yes	No	No	Yes	No	Yes	No	No	Friend Health worker Radio/ TV Partner	Yes	No	Yes	Yes	Yes	No	No	Yes	No	No	No	No	Yes	No	No	Yes
21	20-24	Tertiary	Employed	Akan	Married/ co-habiting	Christianity	Both Parent	Rural	19	17-23	1		Yes	No		Yes	To prevent pregnancy To delay pregnancy To space up child birth To prevent STI and HIV/AIDS	Yes	Yes	Yes	Yes	Emergency contraceptive pills Injectables Male condom Pills Natural Method/ calendar method	Yes	No	Yes	No	No	Yes	No	Yes	Yes	No	Radio/ TV Teacher Friend Health worker Partner Parent	Yes	Yes	Yes	Yes	Yes	Yes	No	Yes	No	Yes	No	Yes	Yes	No	Yes	Yes
22	20-24	Secondary	Students	Akan	Single	Christianity	Guardian	urban	20	17-23	3		Yes	No		Yes	To prevent STI and HIV/AIDS To prevent pregnancy	Yes	No	No	Yes	Male condom Injectables Emergency contraceptive pills Natural Method/ calendar method	Yes	No	Yes	No	No	Yes	No	No	Yes	No	Radio/ TV Friend Teacher Health worker Partner other relatives	Yes	Yes	Yes	Yes	Yes	No	Yes	Yes	No	Yes	No	Yes	Yes	No	No	Yes
21	20-24	Secondary	Apprentice	Northern ethnics	Single	Islamic	Both Parent	urban	18	17-23	1		Yes	No		Yes	To prevent pregnancy	Yes	No	No	No	Emergency contraceptive pills Injectables Male condom Pills	Yes	No	Yes	No	No	Yes	No	Yes	No	No	Teacher Radio/ TV Health worker Partner	Yes	Yes	No	Yes	Yes	No	No	Yes	No	No	No	Yes	No	No	No	Yes
18	15-19	Secondary	Students	Northern ethnics	Single	Christianity	Single Parent	urban	17	17-23	2		Yes	No		Yes	To prevent pregnancy To prevent STI and HIV/AIDS	Yes	No	No	Yes	Male condom Emergency contraceptive pills Pills	Yes	No	No	No	No	Yes	No	Yes	No	No	Radio/ TV Teacher Friend Health worker other relatives	Yes	Yes	Yes	Yes	No	No	Yes	Yes	No	No	No	Yes	Yes	No	No	Yes
23	20-24	Secondary	Students	Akan	Single	Christianity	Single Parent	urban	19	17-23	4		No	No		Yes	To prevent pregnancy To prevent STI and HIV/AIDS	Yes	No	No	Yes	Implants Pills Injectables	No	No	Yes	Yes	No	No	No	Yes	No	No	Friend Teacher	No	Yes	Yes	No	No	No	No	Yes	No	No	No	Yes	No	No	No	Yes
18	15-19	Secondary	Students	Akan	Single	Christianity	Single Parent	urban	17	17-23	1		No	Yes	Relation	Yes	To prevent pregnancy To prevent STI and HIV/AIDS	Yes	No	No	Yes	Emergency contraceptive pills Pills Male condom Injectables	Yes	No	Yes	No	No	Yes	No	Yes	No	No	Radio/ TV Teacher Friend Health worker Partner	Yes	Yes	Yes	Yes	Yes	No	No	Yes	No	Yes	Yes	Yes	Yes	No	No	Yes
23	20-24	Primary / JHS	Students	Northern ethnics	Married/ co-habiting	Islamic	Single Parent	urban	22	17-23	2		No	Yes	Partner	Yes	To prevent pregnancy	Yes	No	No	No	Injectables Emergency contraceptive pills	No	No	Yes	No	No	Yes	No	No	No	No	Radio/ TV Friend other relatives	Yes	No	Yes	No	No	No	Yes	Yes	No	No	No	No	Yes	No	Yes	No
19	15-19	Primary / JHS	Apprentice	Northern ethnics	Single	Christianity	Single Parent	urban	17	17-23	3		Yes	No		Yes	To prevent pregnancy	Yes	No	No	No	Emergency contraceptive pills	No	No	No	No	No	Yes	No	No	No	No	Radio/ TV Teacher Friend Health worker Partner other relatives	Yes	Yes	Yes	Yes	Yes	No	Yes	Yes	No	Yes	No	No	Yes	No	No	Yes
18	15-19	Secondary	Students	Northern ethnics	Single	Islamic	Guardian	Rural	15	10-16	2		Yes	No		Yes	To prevent pregnancy	Yes	No	No	No	Injectables	No	No	Yes	No	No	No	No	No	No	No	Health worker	No	No	No	Yes	No	No	No	Yes	No	No	No	Yes	No	No	No	Yes
20	20-24	No formal Education	Employed	Akan	Single	Christianity	Single Parent	Rural	17	17-23	3		Yes	No		Yes	To prevent pregnancy	Yes	No	No	No	Injectables	No	No	Yes	No	No	No	No	No	No	No	Health worker	No	No	No	Yes	No	No	No	Yes	No	No	No	Yes	No	No	No	Yes
18	15-19	Secondary	Students	Akan	Single	Christianity	Single Parent	Rural	16	10-16	1		No	No		Yes	To prevent pregnancy	Yes	No	No	No	Male condom	Yes	No	No	No	No	No	No	No	No	No	Friend	No	No	Yes	No	No	No	No	Yes	No	Yes	No	No	No	No	No	Yes
17	15-19	Primary / JHS	Students	Akan	Single	Christianity	Both Parent	Rural	16	10-16	1	No	No	No		Yes	To prevent pregnancy	Yes	No	No	No	Male condom	Yes	No	No	No	No	No	No	No	No	No	Health worker	No	No	No	Yes	No	No	No	Yes	No	Yes	No	No	No	No	No	Yes
21	20-24	Secondary	Students	Northern ethnics	Single	Islamic	Guardian	Rural	17	17-23	3			No		Yes	To prevent pregnancy	Yes	No	No	No	Injectables	No	No	Yes	No	No	No	No	No	No	No	Health worker	No	No	No	Yes	No	No	No	No
21	20-24	Secondary	Students	Northern ethnics	Single	Islamic	Guardian	Rural	17	17-23	3			No		Yes	To prevent pregnancy	Yes	No	No	No	Injectables	No	No	Yes	No	No	No	No	No	No	No	Health worker	No	No	No	Yes	No	No	No	No
16	15-19	Primary / JHS	Students	Akan	Single	Christianity	Both Parent	Rural	15	10-16	1		Yes	No		Yes	To prevent pregnancy	Yes	No	No	No	Injectables	No	No	Yes	No	No	No	No	No	No	No	Friend	No	No	Yes	No	No	No	No	Yes	No	Yes	No	No	No	No	No	Yes
19	15-19	Secondary	Students	Akan	Single	Christianity	Guardian	Rural	17	17-23	2		Yes	No		Yes	To delay pregnancy	No	Yes	No	No	Male condom	Yes	No	No	No	No	No	No	No	No	No	Friend	No	No	Yes	No	No	No	No	Yes	No	Yes	No	No	No	No	No	No
16	15-19	Primary / JHS	Students	Northern ethnics	Single	Islamic	Single Parent	Rural	16	10-16	1			No		Yes	To space up child birth	No	No	Yes	No	Male condom	Yes	No	No	No	No	No	No	No	No	No	Friend	No	No	Yes	No	No	No	No	No
18	15-19	Secondary	Students	Akan	Single	Christianity	Both Parent	Rural	17	17-23	1		Yes	No		Yes	To space up child birth	No	No	Yes	No	Injectables	No	No	Yes	No	No	No	No	No	No	No	Friend	No	No	Yes	No	No	No	No	Yes	No	No	Yes	No	No	No	No	Yes
22	20-24	Secondary	Students	Northern ethnics	Single	Islamic	Single Parent	Rural	17	17-23	3			No		Yes	To delay pregnancy	No	Yes	No	No	Injectables	No	No	Yes	No	No	No	No	No	No	No	Health worker	No	No	No	Yes	No	No	No	No
23	20-24	Secondary	Students	Akan	Single	Christianity	Guardian	Rural	18	17-23	4	No	No	No		Yes	To delay pregnancy	No	Yes	No	No	Male condom	Yes	No	No	No	No	No	No	No	No	No	Health worker	No	No	No	Yes	No	No	No	Yes	No	Yes	No	No	No	No	No	No
16	15-19	Primary / JHS	Students	Akan	Single	Christianity	Both Parent	Rural	15	10-16	1			No		No																									No
17	15-19	Primary / JHS	Students	Akan	Single	Christianity	Single Parent	Rural	15	10-16	1			No		No																									No
20	20-24	Secondary	Students	Akan	Single	Christianity	Single Parent	urban	18	17-23	1		No	Yes	Partner	Yes	To delay pregnancy To prevent pregnancy To prevent STI and HIV/AIDS	Yes	Yes	No	Yes	Male condom	Yes	No	No	No	No	No	No	No	No	No	Health worker Radio/ TV Teacher	Yes	Yes	No	Yes	No	No	No	Yes	No	Yes	No	No	No	No	No	No
16	15-19	Primary / JHS	Students	Akan	Single	Christianity	Single Parent	Rural	16	10-16	1			No		No																									No
20	20-24	Secondary	Students	Akan	Single	Christianity	Both Parent	Rural	17	17-23	2		Yes	No		Yes	To space up child birth	No	No	Yes	No	Injectables	No	No	Yes	No	No	No	No	No	No	No	Friend	No	No	Yes	No	No	No	No	Yes	No	Yes	No	No	No	No	No	Yes
21	20-24	Secondary	Employed	Northern ethnics	Single	Islamic	Partner	Rural	18	17-23	3		Yes	No		Yes	To space up child birth	No	No	Yes	No	Implants	No	No	No	Yes	No	No	No	No	No	No	Health worker	No	No	No	Yes	No	No	No	Yes	No	No	Yes	No	No	No	No	Yes
19	15-19	Secondary	Students	Akan	Single	Christianity	Guardian	Rural	17	17-23	1			No		Yes	To space up child birth	No	No	Yes	No	Injectables	No	No	Yes	No	No	No	No	No	No	No	Health worker	No	No	No	Yes	No	No	No	No
23	20-24	Tertiary	Students	Akan	Married/ co-habiting	Christianity	Partner	Rural	17	17-23	3	No	No	No		Yes	To space up child birth	No	No	Yes	No	Injectables	No	No	Yes	No	No	No	No	No	No	No	Health worker	No	No	No	Yes	No	No	No	Yes	No	Yes	No	No	No	No	No	Yes
16	15-19	Primary / JHS	Students	Akan	Single	Christianity	Single Parent	Rural	15	10-16	1			No		No																									No
24	20-24	No formal Education	Unemployed	Akan	Married/ co-habiting	Christianity	Partner	Rural	18	17-23	4		Yes	No		Yes	To space up child birth	No	No	Yes	No	Injectables	No	No	Yes	No	No	No	No	No	No	No	Health worker	No	No	No	Yes	No	No	No	Yes	No	Yes	No	No	No	No	No	Yes
20	20-24	Secondary	Students	Akan	Single	Christianity	Single Parent	Rural	16	10-16	2		No	No		Yes	To space up child birth	No	No	Yes	No	Female condom	No	Yes	No	No	No	No	No	No	No	No	Health worker	No	No	No	Yes	No	No	No	Yes	No	Yes	No	No	No	No	No	Yes
17	15-19	Secondary	Students	Akan	Single	Christianity	Single Parent	Rural	15	10-16	1		No	No		Yes	To space up child birth	No	No	Yes	No	Injectables	No	No	Yes	No	No	No	No	No	No	No	Health worker	No	No	No	Yes	No	No	No	Yes	No	Yes	No	No	No	No	No	Yes
19	15-19	Secondary	Students	Akan	Single	Christianity	Single Parent	Rural	18	17-23	1		No	No		Yes	To space up child birth	No	No	Yes	No	Injectables	No	No	Yes	No	No	No	No	No	No	No	Health worker	No	No	No	Yes	No	No	No	Yes	No	Yes	No	No	No	No	No	Yes
21	20-24	No formal Education	Employed	Northern ethnics	Single	Islamic	Live alone	Rural	15	10-16	1		Yes	No		Yes	To prevent pregnancy	Yes	No	No	No	Male condom	Yes	No	No	No	No	No	No	No	No	No	Friend	No	No	Yes	No	No	No	No	Yes	No	Yes	No	No	No	No	No	Yes
22	20-24	Tertiary	Students	Akan	Single	Christianity	Guardian	Rural	17	17-23	2		No	No		Yes	To delay pregnancy	No	Yes	No	No	Injectables	No	No	Yes	No	No	No	No	No	No	No	Health worker	No	No	No	Yes	No	No	No	Yes	No	No	Yes	No	No	No	No	Yes
20	20-24	No formal Education	Employed	Northern ethnics	Single	Islamic	Live alone	Rural	16	10-16	1		Yes	No		Yes	To space up child birth	No	No	Yes	No	Injectables	No	No	Yes	No	No	No	No	No	No	No	Health worker	No	No	No	Yes	No	No	No	Yes	No	Yes	No	No	No	No	No	No
24	20-24	No formal Education	Unemployed	Akan	Married/ co-habiting	Christianity	Partner	Rural	17	17-23	3		No	No		Yes	To space up child birth	No	No	Yes	No	Injectables	No	No	Yes	No	No	No	No	No	No	No	Health worker	No	No	No	Yes	No	No	No	Yes	No	No	No	Yes	No	No	No	Yes
16	15-19	Primary / JHS	Students	Akan	Single	Christianity	Both Parent	urban	12	10-16	2		Yes	No		Yes	To prevent pregnancy	Yes	No	No	No	Male condom Female condom Pills Injectables Natural Method/ calendar method	Yes	Yes	Yes	No	No	No	No	Yes	Yes	No	Health worker	No	No	No	Yes	No	No	No	Yes	No	No	No	No	Yes	No	No	Yes
16	15-19	Primary / JHS	Apprentice	Akan	Single	Christianity	Guardian	Rural	10	10-16	2		No	No		Yes	To prevent pregnancy To space up child birth	Yes	No	Yes	No	Male condom Female condom Injectables Implants Pills Natural Method/ calendar method Emergency contraceptive pills	Yes	Yes	Yes	Yes	No	Yes	No	Yes	Yes	No	Friend Health worker Radio/ TV	Yes	No	Yes	Yes	No	No	No	Yes	No	Yes	No	No	Yes	No	No	Yes
20	20-24	Secondary	Students	Akan	Single	Christianity	Single Parent	urban	15	10-16	1		No	No		Yes	To prevent pregnancy To delay pregnancy	Yes	Yes	No	No	Male condom Female condom Injectables Pills	Yes	Yes	Yes	No	No	No	No	Yes	No	No	Radio/ TV Friend Health worker	Yes	No	Yes	Yes	No	No	No	Yes	No	Yes	No	No	No	No	No	No
18	15-19	No formal Education	Apprentice	Akan	Single	Christianity	Both Parent	urban	16	10-16	2		No	Yes	Partner	Yes	To prevent pregnancy	Yes	No	No	No	Male condom Female condom Injectables Pills Emergency contraceptive pills	Yes	Yes	Yes	No	No	Yes	No	Yes	No	No	Radio/ TV Friend Health worker Partner	Yes	No	Yes	Yes	Yes	No	No	Yes	No	No	No	No	Yes	No	No	No
16	15-19	Primary / JHS	Students	Akan	Single	Christianity	Both Parent	urban	15	10-16	1		Yes	Yes	Partner	Yes	To prevent pregnancy	Yes	No	No	No	Male condom Female condom Injectables Emergency contraceptive pills	Yes	Yes	Yes	No	No	Yes	No	No	No	No	Teacher Friend Health worker	No	Yes	Yes	Yes	No	No	No	Yes	No	No	No	No	Yes	No	No	No
18	15-19	Secondary	Students	Akan	Single	Christianity	Both Parent	urban	16	10-16	2			Yes	Friend	Yes	To prevent pregnancy	Yes	No	No	No	Male condom Pills	Yes	No	No	No	No	No	No	Yes	No	No	Teacher Friend	No	Yes	Yes	No	No	No	No	No
20	20-24	Primary / JHS	Apprentice	Akan	Single	Christianity	Both Parent	Rural	18	17-23	3		No	No		Yes	To prevent pregnancy	Yes	No	No	No	Injectables	No	No	Yes	No	No	No	No	No	No	No	Health worker	No	No	No	Yes	No	No	No	Yes	No	No	No	Yes	No	No	No	No
22	20-24	Primary / JHS	Employed	Akan	Married/ co-habiting	Christianity	Partner	Rural	16	10-16	4		No	No		Yes	To prevent STI and HIV/AIDS To prevent pregnancy	Yes	No	No	Yes	Injectables	No	No	Yes	No	No	No	No	No	No	No	Hospital/clinic Parent	No	No	No	Yes	No	Yes	No	Yes	No	No	No	Yes	No	No	No	Yes
22	20-24	Secondary	Employed	Akan	Single	Christianity	Single Parent	Rural	18	17-23	3		No	No		Yes	To prevent pregnancy	Yes	No	No	No	Male condom Female condom Implants Injectables Female / Male sterilization Emergency contraceptive pills	Yes	Yes	Yes	Yes	Yes	Yes	No	No	No	No	Health worker	No	No	No	Yes	No	No	No	Yes	No	No	No	Yes	No	No	No	No
17	15-19	Primary / JHS	Students	Akan	Single	Christianity	Single Parent	Rural	16	10-16	2			No		Yes	To prevent pregnancy	Yes	No	No	No	Male condom Implants	Yes	No	No	Yes	No	No	No	No	No	No	Health worker	No	No	No	Yes	No	No	No	No
15	15-19	Primary / JHS	Students	Northern ethnics	Single	Christianity	Single Parent	Rural	15	10-16	1	No		No		No																									No
16	15-19	Primary / JHS	Students	Northern ethnics	Single	Christianity	Both Parent	Rural	15	10-16	1			No		Yes	To prevent pregnancy	Yes	No	No	No	Injectables	No	No	Yes	No	No	No	No	No	No	No	Parent	No	No	No	No	No	Yes	No	No
18	15-19	Primary / JHS	Apprentice	Akan	Single	Christianity	Single Parent	Rural	16	10-16	1			No		Yes	To prevent pregnancy	Yes	No	No	No	Injectables	No	No	Yes	No	No	No	No	No	No	No	Friend	No	No	Yes	No	No	No	No	No
20	20-24	Secondary	Students	Akan	Single	Christianity	Both Parent	Rural	19	17-23	3		Yes	No		Yes	To prevent pregnancy	Yes	No	No	No	Injectables	No	No	Yes	No	No	No	No	No	No	No	Health worker	No	No	No	Yes	No	No	No	Yes	No	No	No	Yes	No	No	No	Yes
17	15-19	Primary / JHS	Students	Akan	Single	Christianity	Single Parent	Rural	15	10-16	2			No		Yes	To prevent pregnancy	Yes	No	No	No	Injectables	No	No	Yes	No	No	No	No	No	No	No	Health worker	No	No	No	Yes	No	No	No	No
22	20-24	Primary / JHS	Apprentice	Akan	Single	Christianity	Single Parent	Rural	17	17-23	1		No	No		Yes	To prevent pregnancy	Yes	No	No	No	Injectables	No	No	Yes	No	No	No	No	No	No	No	Friend	No	No	Yes	No	No	No	No	Yes	No	No	No	Yes	No	No	No	Yes
21	20-24	Primary / JHS	Apprentice	Akan	Single	Christianity	Both Parent	Rural	10	10-16	1			No		Yes	To prevent pregnancy	Yes	No	No	No	Injectables	No	No	Yes	No	No	No	No	No	No	No	Friend	No	No	Yes	No	No	No	No	No
22	20-24	Primary / JHS	Apprentice	Akan	Single	Christianity	Live alone	Rural	13	10-16	4		Yes	No		Yes	To prevent pregnancy	Yes	No	No	No	Injectables	No	No	Yes	No	No	No	No	No	No	No	Friend	No	No	Yes	No	No	No	No	Yes	No	No	No	Yes	No	No	No	Yes
23	20-24	Primary / JHS	Unemployed	Northern ethnics	Single	Christianity	Single Parent	Rural	20	17-23	1			No		Yes	To prevent pregnancy	Yes	No	No	No	Injectables	No	No	Yes	No	No	No	No	No	No	No	Health worker	No	No	No	Yes	No	No	No	No
23	20-24	Secondary	Students	Northern ethnics	Married/ co-habiting	Christianity	Partner	Rural	19	17-23	1		No	No		Yes	To prevent pregnancy	Yes	No	No	No	Male condom	Yes	No	No	No	No	No	No	No	No	No	Teacher	No	Yes	No	No	No	No	No	Yes	No	No	No	No	Yes	No	No	No
23	20-24	Secondary	Unemployed	Akan	Single	Christianity	Single Parent	Rural	20	17-23	1		Yes	No		Yes	To prevent pregnancy	Yes	No	No	No	Injectables	No	No	Yes	No	No	No	No	No	No	No	other relatives	No	No	No	No	No	No	Yes	Yes	No	No	No	Yes	No	No	No	Yes
23	20-24	Primary / JHS	Unemployed	Akan	Married/ co-habiting	Christianity	Partner	Rural	14	10-16	3		No	No		Yes	To delay pregnancy	No	Yes	No	No	Injectables	No	No	Yes	No	No	No	No	No	No	No	Health worker	No	No	No	Yes	No	No	No	Yes	No	No	No	Yes	No	No	No	Yes
17	15-19	Primary / JHS	Unemployed	Northern ethnics	Single	Christianity	Single Parent	Rural	16	10-16	1			No		No																									No
19	15-19	Secondary	Students	Akan	Married/ co-habiting	Christianity	Both Parent	urban	16	10-16	2		Yes	Yes	Partner	Yes	To prevent pregnancy To prevent STI and HIV/AIDS	Yes	No	No	Yes	Male condom Female condom Injectables Emergency contraceptive pills Pills	Yes	Yes	Yes	No	No	Yes	No	Yes	No	No	Radio/ TV Friend Health worker	Yes	No	Yes	Yes	No	No	No	Yes	No	No	No	No	Yes	No	No	Yes
16	15-19	Primary / JHS	Students	Akan	Single	Christianity	Both Parent	urban	15	10-16	1			Yes	Friend	Yes	To prevent pregnancy	Yes	No	No	No	Male condom Female condom	Yes	Yes	No	No	No	No	No	No	No	No	Friend	No	No	Yes	No	No	No	No	No
15	15-19	Primary / JHS	Students	Akan	Single	Christianity	Single Parent	urban	12	10-16	1	Yes	No	No		No																									Yes	No	No	No	No	Yes	No	No	Yes
18	15-19	Secondary	Students	Northern ethnics	Single	Islamic	Guardian	urban	16	10-16	1		Yes	Yes	Friend	Yes	To prevent pregnancy	Yes	No	No	No	Injectables	No	No	Yes	No	No	No	No	No	No	No	Radio/ TV	Yes	No	No	No	No	No	No	Yes	No	Yes	No	No	No	No	No	No
17	15-19	Primary / JHS	Students	Akan	Single	Christianity	Single Parent	urban	14	10-16	1			No		Yes	To prevent pregnancy	Yes	No	No	No	Emergency contraceptive pills	No	No	No	No	No	Yes	No	No	No	No	Radio/ TV	Yes	No	No	No	No	No	No	No
17	15-19	Secondary	Students	Northern ethnics	Married/ co-habiting	Islamic	Both Parent	urban	13	10-16	3	No	Yes	Yes	Partner	Yes	To prevent pregnancy	Yes	No	No	No	Male condom Injectables Implants Pills Natural Method/ calendar method	Yes	No	Yes	Yes	No	No	No	Yes	Yes	No	Health worker	No	No	No	Yes	No	No	No	Yes	No	No	No	Yes	No	No	No	Yes
15	15-19	Primary / JHS	Students	Akan	Single	Christianity	Guardian	urban	16	10-16	2			No		No																									No
19	15-19	Secondary	Apprentice	Akan	Married/ co-habiting	Christianity	Guardian	urban	16	10-16	3		No	Yes	Partner	Yes	To prevent pregnancy To space up child birth	Yes	No	Yes	No	Male condom Female condom Injectables Emergency contraceptive pills	Yes	Yes	Yes	No	No	Yes	No	No	No	No	Radio/ TV Friend	Yes	No	Yes	No	No	No	No	Yes	No	No	No	Yes	No	No	No	Yes
17	15-19	No formal Education	Unemployed	Northern ethnics	Single	Islamic	Both Parent	urban	16	10-16	1		No	Yes	Partner	Yes	To prevent pregnancy	Yes	No	No	No	Male condom Injectables Implants Emergency contraceptive pills IUD Pills Natural Method/ calendar method	Yes	No	Yes	Yes	No	Yes	Yes	Yes	Yes	No	Radio/ TV Health worker Teacher Partner	Yes	Yes	No	Yes	Yes	No	No	Yes	No	Yes	No	Yes	No	Yes	Yes	Yes
19	15-19	No formal Education	Unemployed	Northern ethnics	Single	Islamic	Live alone	urban	11	10-16	4	Yes	No	Yes	Partner	Yes	To prevent pregnancy To delay pregnancy To prevent STI and HIV/AIDS To space up child birth	Yes	Yes	Yes	Yes	Male condom Female condom Injectables Implants Female / Male sterilization Emergency contraceptive pills Pills Natural Method/ calendar method	Yes	Yes	Yes	Yes	Yes	Yes	No	Yes	Yes	No	Radio/ TV Friend Health worker Hospital/clinic	Yes	No	Yes	Yes	No	No	No	Yes	No	Yes	No	Yes	Yes	No	Yes	Yes
20	20-24	Secondary	Students	Akan	Single	Christianity	Single Parent	urban	19	17-23	1			No		Yes	To prevent pregnancy	Yes	No	No	No	Male condom Female condom Injectables Implants Female / Male sterilization Emergency contraceptive pills IUD Pills	Yes	Yes	Yes	Yes	Yes	Yes	Yes	Yes	No	No	Radio/ TV	Yes	No	No	No	No	No	No	No
16	15-19	Primary / JHS	Students	Northern ethnics	Single	Islamic	Single Parent	urban	15	10-16	1			No		Yes	To prevent pregnancy To delay pregnancy To prevent STI and HIV/AIDS To space up child birth	Yes	Yes	Yes	Yes	Male condom Emergency contraceptive pills Natural Method/ calendar method	Yes	No	No	No	No	Yes	No	No	Yes	No	Teacher Radio/ TV Health worker Hospital/clinic	Yes	Yes	No	Yes	No	No	No	No
17	15-19	Primary / JHS	Students	Akan	Single	Christianity	Both Parent	urban	15	10-16	3		No	Yes	Friend	Yes	To prevent pregnancy To delay pregnancy To space up child birth To prevent STI and HIV/AIDS	Yes	Yes	Yes	Yes	Male condom Emergency contraceptive pills Natural Method/ calendar method	Yes	No	No	No	No	Yes	No	No	Yes	No	Radio/ TV Teacher Health worker Hospital/clinic	Yes	Yes	No	Yes	No	No	No	Yes	No	Yes	No	No	No	No	No	Yes
19	15-19	Secondary	Students	Northern ethnics	Single	Christianity	Live alone	urban	17	17-23	2		No	Yes	Partner	Yes	To prevent pregnancy To delay pregnancy To space up child birth To prevent STI and HIV/AIDS	Yes	Yes	Yes	Yes	Male condom Injectables Emergency contraceptive pills Natural Method/ calendar method	Yes	No	Yes	No	No	Yes	No	No	Yes	No	Radio/ TV Health worker Teacher	Yes	Yes	No	Yes	No	No	No	Yes	No	Yes	No	No	Yes	No	No	Yes
18	15-19	No formal Education	Unemployed	Akan	Married/ co-habiting	Christianity	Both Parent	urban	16	10-16	4		Yes	Yes	Partner	Yes	To prevent pregnancy To delay pregnancy To space up child birth	Yes	Yes	Yes	No	Male condom Injectables Pills Natural Method/ calendar method	Yes	No	Yes	No	No	No	No	Yes	Yes	No	Health worker Radio/ TV Teacher	Yes	Yes	No	Yes	No	No	No	Yes	No	No	No	No	Yes	No	No	Yes
19	15-19	Secondary	Students	Akan	Single	Christianity	Both Parent	urban	17	17-23	1			No		Yes	To prevent pregnancy	Yes	No	No	No	Male condom Female condom Injectables Implants Pills	Yes	Yes	Yes	Yes	No	No	No	Yes	No	No	Friend	No	No	Yes	No	No	No	No	No
16	15-19	Primary / JHS	Students	Akan	Single	Islamic	Both Parent	urban	16	10-16	1		Yes	Yes	Partner	Yes	To prevent pregnancy To prevent STI and HIV/AIDS	Yes	No	No	Yes	Emergency contraceptive pills	No	No	No	No	No	Yes	No	No	No	No	Radio/ TV Health worker Hospital/clinic	Yes	No	No	Yes	No	No	No	Yes	No	No	No	No	Yes	No	No	Yes
19	15-19	Secondary	Students	Northern ethnics	Married/ co-habiting	Christianity	Live alone	urban	15	10-16	2		No	No		Yes	To prevent pregnancy	Yes	No	No	No	Emergency contraceptive pills	No	No	No	No	No	Yes	No	No	No	No	Friend	No	No	Yes	No	No	No	No	Yes	No	No	No	No	Yes	No	No	No
18	15-19	Secondary	Students	Akan	Single	Christianity	Single Parent	urban	17	17-23	2		Yes	No		Yes	To prevent pregnancy To space up child birth To prevent STI and HIV/AIDS	Yes	No	Yes	Yes	Male condom	Yes	No	No	No	No	No	No	No	No	No	Teacher	No	Yes	No	No	No	No	No	Yes	No	Yes	No	No	No	No	No	Yes
22	20-24	Secondary	Employed	Akan	Single	Islamic	Single Parent	urban	22	17-23	1			No		Yes	To prevent pregnancy To space up child birth To delay pregnancy	Yes	Yes	Yes	No	Male condom	Yes	No	No	No	No	No	No	No	No	No	Hospital/clinic	No	No	No	Yes	No	No	No	No
19	15-19	Secondary	Employed	Akan	Single	Christianity	Single Parent	urban	19	17-23	3			No		Yes	To prevent pregnancy	Yes	No	No	No	Female condom	No	Yes	No	No	No	No	No	No	No	No	Hospital/clinic	No	No	No	Yes	No	No	No	No
18	15-19	Secondary	Students	Akan	Single	Christianity	Both Parent	urban	16	10-16	2		No	No		Yes	To prevent pregnancy	Yes	No	No	No	Pills	No	No	No	No	No	No	No	Yes	No	No	Radio/ TV	Yes	No	No	No	No	No	No	Yes	No	No	No	No	Yes	No	No	No
22	20-24	Primary / JHS	Apprentice	Akan	Single	Christianity	Live alone	urban	18	17-23	1		No	Yes	Partner	Yes	To prevent pregnancy	Yes	No	No	No	Implants	No	No	No	Yes	No	No	No	No	No	No	Health worker	No	No	No	Yes	No	No	No	Yes	No	No	Yes	No	No	No	No	Yes
17	15-19	Secondary	Students	Akan	Single	Christianity	Live alone	urban	16	10-16	1		Yes	No		Yes	To prevent pregnancy	Yes	No	No	No	Male condom	Yes	No	No	No	No	No	No	No	No	No	Radio/ TV	Yes	No	No	No	No	No	No	Yes	No	Yes	No	No	No	No	No	No
18	15-19	Primary / JHS	Apprentice	Northern ethnics	Single	Islamic	Guardian	urban	17	17-23	1			No		Yes	To prevent pregnancy	Yes	No	No	No	Female condom Pills	No	Yes	No	No	No	No	No	Yes	No	No	Friend	No	No	Yes	No	No	No	No	No
22	20-24	Secondary	Apprentice	Akan	Single	Islamic	Both Parent	urban	16	10-16	3	Yes		No		Yes	To prevent pregnancy To prevent STI and HIV/AIDS To space up child birth	Yes	No	Yes	Yes	Female condom Pills	No	Yes	No	No	No	No	No	Yes	No	No	Radio/ TV Teacher Friend	Yes	Yes	Yes	No	No	No	No	No
18	15-19	Secondary	Students	Akan	Single	Christianity	Both Parent	urban	15	10-16	2		No	No		Yes	To prevent pregnancy	Yes	No	No	No	Male condom Female condom Injectables	Yes	Yes	Yes	No	No	No	No	No	No	No	Radio/ TV Teacher Friend Health worker Parent Partner Hospital/clinic	Yes	Yes	Yes	Yes	Yes	Yes	No	Yes	No	No	No	No	Yes	No	No	No
17	15-19	Secondary	Students	Akan	Single	Islamic	Guardian	urban	10	10-16	1			No		Yes	To prevent pregnancy To delay pregnancy	Yes	Yes	No	No	Male condom Female condom	Yes	Yes	No	No	No	No	No	No	No	No	Radio/ TV Teacher Friend	Yes	Yes	Yes	No	No	No	No	No
17	15-19	Secondary	Students	Akan	Single	Islamic	Both Parent	urban	10	10-16	1			No		No																									No
17	15-19	Secondary	Students	Akan	Single	Christianity	Both Parent	urban	10	10-16	1			No		Yes	To prevent pregnancy To delay pregnancy	Yes	Yes	No	No	Male condom Implants Pills	Yes	No	No	Yes	No	No	No	Yes	No	No	Friend Radio/ TV Teacher Parent	Yes	Yes	Yes	No	No	Yes	No	No
16	15-19	Secondary	Students	Akan	Single	Christianity	Both Parent	urban	10	10-16	1		Yes	No		Yes	To prevent pregnancy To prevent STI and HIV/AIDS	Yes	No	No	Yes	Male condom	Yes	No	No	No	No	No	No	No	No	No	Radio/ TV Teacher Friend Parent	Yes	Yes	Yes	No	No	Yes	No	Yes	No	Yes	No	No	No	No	No	No
17	15-19	Secondary	Students	Akan	Single	Christianity	Guardian	urban	10	10-16	1			No		Yes	To prevent pregnancy	Yes	No	No	No	Female condom Implants	No	Yes	No	Yes	No	No	No	No	No	No	Health worker	No	No	No	Yes	No	No	No	No
17	15-19	Secondary	Students	Northern ethnics	Single	Christianity	Both Parent	urban	10	10-16	1			No		Yes	To prevent pregnancy	Yes	No	No	No	Implants Female condom Male condom	Yes	Yes	No	Yes	No	No	No	No	No	No	Teacher Radio/ TV	Yes	Yes	No	No	No	No	No	No
20	20-24	Secondary	Students	Akan	Single	Christianity	Single Parent	urban	13	10-16	3			No		Yes	To prevent pregnancy To delay pregnancy To space up child birth	Yes	Yes	Yes	No	Male condom Implants Injectables	Yes	No	Yes	Yes	No	No	No	No	No	No	Health worker	No	No	No	Yes	No	No	No	No
19	15-19	Secondary	Students	Northern ethnics	Single	Islamic	Both Parent	urban	16	10-16	4			No		Yes	To prevent pregnancy To delay pregnancy To space up child birth	Yes	Yes	Yes	No	Male condom Female condom Implants	Yes	Yes	No	Yes	No	No	No	No	No	No	Friend	No	No	Yes	No	No	No	No	No
20	20-24	Primary / JHS	Apprentice	Akan	Single	Islamic	Guardian	urban	16	10-16	3			No		Yes	To prevent pregnancy To delay pregnancy	Yes	Yes	No	No	Female condom Implants	No	Yes	No	Yes	No	No	No	No	No	No	Parent Friend Teacher	No	Yes	Yes	No	No	Yes	No	No
16	15-19	Primary / JHS	Students	Northern ethnics	Single	Islamic	Both Parent	urban	14	10-16	4			No		No																									No
16	15-19	Primary / JHS	Students	Akan	Single	Christianity	Single Parent	urban	15	10-16	1		Yes	Yes	Partner	Yes	To prevent pregnancy	Yes	No	No	No	Male condom Pills	Yes	No	No	No	No	No	No	Yes	No	No	Friend	No	No	Yes	No	No	No	No	Yes	No	Yes	No	No	No	No	No	No
15	15-19	Primary / JHS	Students	Akan	Single	Christianity	Both Parent	urban	14	10-16	1			Yes	Partner	Yes	To prevent pregnancy	Yes	No	No	No	Natural Method/ calendar method Pills	No	No	No	No	No	No	No	Yes	Yes	No	Radio/ TV Teacher Health worker Hospital/clinic	Yes	Yes	No	Yes	No	No	No	No
19	15-19	Secondary	Apprentice	Akan	Single	Christianity	Guardian	urban	16	10-16	2		Yes	No		Yes	To prevent pregnancy	Yes	No	No	No	Male condom Pills	Yes	No	No	No	No	No	No	Yes	No	No	Friend	No	No	Yes	No	No	No	No	Yes	No	No	No	Yes	No	No	No	No
20	20-24	Tertiary	Students	Akan	Single	Christianity	Both Parent	urban	16	10-16	3		Yes	No		Yes	To prevent pregnancy To delay pregnancy To space up child birth To prevent STI and HIV/AIDS	Yes	Yes	Yes	Yes	Emergency contraceptive pills Natural Method/ calendar method	No	No	No	No	No	Yes	No	No	Yes	No	Radio/ TV Teacher Health worker Hospital/clinic Parent	Yes	Yes	No	Yes	No	Yes	No	Yes	No	No	No	No	Yes	Yes	No	No
17	15-19	Primary / JHS	Students	Northern ethnics	Single	Islamic	Guardian	urban	13	10-16	3	Yes	Yes	Yes	Partner	Yes	To prevent pregnancy To delay pregnancy To prevent STI and HIV/AIDS	Yes	Yes	No	Yes	Male condom Emergency contraceptive pills Natural Method/ calendar method IUD	Yes	No	No	No	No	Yes	Yes	No	Yes	No	Radio/ TV Health worker Hospital/clinic	Yes	No	No	Yes	No	No	No	Yes	No	No	No	No	Yes	Yes	Yes	Yes
20	20-24	Secondary	Apprentice	Northern ethnics	Single	Christianity	Live alone	urban	15	10-16	3		Yes	Yes	Partner	Yes	To prevent pregnancy	Yes	No	No	No	Emergency contraceptive pills Pills Injectables	No	No	Yes	No	No	Yes	No	Yes	No	No	Radio/ TV Friend Health worker Partner	Yes	No	Yes	Yes	Yes	No	No	Yes	No	No	No	Yes	Yes	No	No	Yes
19	15-19	Secondary	Students	Akan	Single	Christianity	Both Parent	urban	15	10-16	4			No		No																									No
15	15-19	Primary / JHS	Students	Akan	Single	Christianity	Both Parent	urban	15	10-16	1		No	No		Yes	To prevent pregnancy	Yes	No	No	No	Emergency contraceptive pills	No	No	No	No	No	Yes	No	No	No	No	other relatives	No	No	No	No	No	No	Yes	Yes	No	No	No	No	Yes	No	No	Yes
19	15-19	Secondary	Students	Akan	Single	Christianity	Both Parent	urban	16	10-16	3		Yes	No		Yes	To prevent pregnancy	Yes	No	No	No	Injectables	No	No	Yes	No	No	No	No	No	No	No	other relatives Health worker	No	No	No	Yes	No	No	Yes	Yes	No	No	No	Yes	No	No	No	Yes
19	15-19	Primary / JHS	Apprentice	Northern ethnics	Single	Christianity	Guardian	urban	15	10-16	3	Yes	Yes	Yes	Friend	Yes	To prevent pregnancy	Yes	No	No	No	Injectables	No	No	Yes	No	No	No	No	No	No	No	Friend	No	No	Yes	No	No	No	No	Yes	No	No	No	Yes	No	No	No	No
18	15-19	Primary / JHS	Apprentice	Northern ethnics	Single	Islamic	Live alone	urban	10	10-16	4		No	No		Yes	To prevent pregnancy	Yes	No	No	No	Male condom	Yes	No	No	No	No	No	No	No	No	No	Partner	No	No	No	No	Yes	No	No	Yes	No	Yes	No	No	No	No	No	No
18	15-19	Primary / JHS	Students	Akan	Single	Christianity	Single Parent	Rural	17	17-23	1		No	Yes	Friend	Yes	To prevent pregnancy	Yes	No	No	No	Injectables	No	No	Yes	No	No	No	No	No	No	No	Health worker	No	No	No	Yes	No	No	No	Yes	No	Yes	No	No	No	No	No	Yes
20	20-24	Primary / JHS	Students	Northern ethnics	Single	Christianity	Single Parent	Rural	17	17-23	3		Yes	Yes	Relation	Yes	To prevent pregnancy	Yes	No	No	No	Injectables	No	No	Yes	No	No	No	No	No	No	No	Health worker	No	No	No	Yes	No	No	No	Yes	No	No	No	Yes	No	No	No	Yes
16	15-19	Primary / JHS	Students	Northern ethnics	Single	Christianity	Single Parent	Rural	15	10-16	4		Yes	Yes	Relation	Yes	To prevent pregnancy	Yes	No	No	No	Injectables	No	No	Yes	No	No	No	No	No	No	No	Health worker	No	No	No	Yes	No	No	No	Yes	No	No	No	Yes	No	No	No	Yes
20	20-24	Primary / JHS	Students	Northern ethnics	Single	Christianity	Partner	Rural	17	17-23	3		Yes	Yes	Relation	Yes	To prevent STI and HIV/AIDS	No	No	No	Yes	Male condom	Yes	No	No	No	No	No	No	No	No	No	Health worker	No	No	No	Yes	No	No	No	Yes	No	No	No	Yes	No	No	No	Yes
23	20-24	Primary / JHS	Unemployed	Akan	Single	Christianity	Both Parent	Rural	18	17-23	2		Yes	No		Yes	To prevent pregnancy	Yes	No	No	No	Pills	No	No	No	No	No	No	No	Yes	No	No	Radio/ TV Friend Partner	Yes	No	Yes	No	Yes	No	No	Yes	No	No	No	No	Yes	No	No	Yes
22	20-24	Secondary	Unemployed	Akan	Married/ co-habiting	Christianity	Both Parent	Rural	17	17-23	1		Yes	Yes	Relation	Yes	To prevent STI and HIV/AIDS	No	No	No	Yes	Male condom Injectables	Yes	No	Yes	No	No	No	No	No	No	No	Health worker Friend	No	No	Yes	Yes	No	No	No	Yes	No	No	No	Yes	No	No	No	Yes
15	15-19	Primary / JHS	Students	Akan	Single	Christianity	Both Parent	Rural	15	10-16	2	Yes	Yes	Yes	Relation	Yes	To prevent pregnancy	Yes	No	No	No	Injectables	No	No	Yes	No	No	No	No	No	No	No	Health worker	No	No	No	Yes	No	No	No	Yes	No	No	No	Yes	No	No	No	Yes
19	15-19	No formal Education	Apprentice	Northern ethnics	Single	Christianity	Both Parent	Rural	17	17-23	1	Yes	Yes	Yes	Relation	Yes	To prevent pregnancy	Yes	No	No	No	Injectables	No	No	Yes	No	No	No	No	No	No	No	Health worker	No	No	No	Yes	No	No	No	Yes	No	No	No	Yes	No	No	No	Yes
22	20-24	Primary / JHS	Apprentice	Northern ethnics	Married/ co-habiting	Christianity	Partner	Rural	18	17-23	2		Yes	Yes	Relation	Yes	To prevent pregnancy	Yes	No	No	No	Injectables	No	No	Yes	No	No	No	No	No	No	No	Health worker	No	No	No	Yes	No	No	No	Yes	No	No	No	Yes	No	No	No	Yes
20	20-24	Primary / JHS	Apprentice	Northern ethnics	Married/ co-habiting	Christianity	Live alone	Rural	18	17-23	3	Yes	Yes	Yes	Relation	Yes	To prevent pregnancy To prevent STI and HIV/AIDS	Yes	No	No	Yes	Male condom Injectables	Yes	No	Yes	No	No	No	No	No	No	No	Health worker	No	No	No	Yes	No	No	No	Yes	No	No	No	Yes	No	No	No	Yes
16	15-19	Secondary	Students	Akan	Single	Christianity	Both Parent	Rural	15	10-16	1	Yes	Yes	Yes	Relation	Yes	To prevent pregnancy	Yes	No	No	No	Injectables	No	No	Yes	No	No	No	No	No	No	No	Health worker	No	No	No	Yes	No	No	No	Yes	No	No	No	Yes	No	No	No	Yes
15	15-19	Primary / JHS	Students	Northern ethnics	Single	Christianity	Both Parent	Rural	14	10-16	4		Yes	Yes	Relation	Yes	To prevent pregnancy	Yes	No	No	No	Male condom	Yes	No	No	No	No	No	No	No	No	No	Friend	No	No	Yes	No	No	No	No	Yes	No	Yes	No	No	No	No	No	Yes
21	20-24	Primary / JHS	Apprentice	Akan	Single	Christianity	Both Parent	Rural	18	17-23	4		Yes	Yes	Relation	Yes	To prevent pregnancy	Yes	No	No	No	Injectables	No	No	Yes	No	No	No	No	No	No	No	Health worker	No	No	No	Yes	No	No	No	Yes	No	No	No	Yes	No	No	No	Yes
20	20-24	Primary / JHS	Apprentice	Akan	Married/ co-habiting	Christianity	Both Parent	Rural	17	17-23	3		Yes	Yes	Relation	Yes	To prevent pregnancy	Yes	No	No	No	Injectables	No	No	Yes	No	No	No	No	No	No	No	Health worker	No	No	No	Yes	No	No	No	Yes	No	No	No	Yes	No	No	No	Yes
20	20-24	Primary / JHS	Unemployed	Akan	Single	Christianity	Single Parent	Rural	17	17-23	4	Yes	Yes	Yes	Relation	Yes	To prevent pregnancy	Yes	No	No	No	Injectables	No	No	Yes	No	No	No	No	No	No	No	Health worker	No	No	No	Yes	No	No	No	Yes	No	No	No	Yes	No	No	No	Yes
18	15-19	Primary / JHS	Apprentice	Akan	Single	Christianity	Both Parent	Rural	10	10-16	2		Yes	Yes	Relation	Yes	To prevent pregnancy	Yes	No	No	No	Injectables	No	No	Yes	No	No	No	No	No	No	No	Health worker	No	No	No	Yes	No	No	No	Yes	No	No	No	Yes	No	No	No	Yes
19	15-19	Primary / JHS	Apprentice	Akan	Single	Christianity	Both Parent	Rural	16	10-16	2		Yes	Yes	Relation	Yes	To prevent pregnancy	Yes	No	No	No	Male condom	Yes	No	No	No	No	No	No	No	No	No	Health worker	No	No	No	Yes	No	No	No	Yes	No	Yes	No	No	No	No	No	Yes
17	15-19	Secondary	Students	Northern ethnics	Single	Christianity	Both Parent	Rural	16	10-16	1	Yes	Yes	Yes	Friend	Yes	To prevent pregnancy	Yes	No	No	No	Male condom	Yes	No	No	No	No	No	No	No	No	No	Health worker	No	No	No	Yes	No	No	No	Yes	No	No	No	Yes	No	No	No	Yes
18	15-19	No formal Education	Apprentice	Northern ethnics	Single	Christianity	Both Parent	Rural	16	10-16	2	Yes	Yes	Yes	Friend	Yes	To prevent pregnancy	Yes	No	No	No	Male condom	Yes	No	No	No	No	No	No	No	No	No	Health worker	No	No	No	Yes	No	No	No	Yes	No	No	No	Yes	No	No	No	Yes
24	20-24	Secondary	Apprentice	Akan	Single	Christianity	Live alone	Rural	16	10-16	4	Yes	Yes	Yes	Friend	Yes	To prevent pregnancy	Yes	No	No	No	Injectables	No	No	Yes	No	No	No	No	No	No	No	Health worker	No	No	No	Yes	No	No	No	Yes	No	No	No	Yes	No	No	No	Yes
23	20-24	Primary / JHS	Apprentice	Akan	Single	Christianity	Both Parent	Rural	17	17-23	4		Yes	Yes	Relation	Yes	To prevent pregnancy	Yes	No	No	No	Injectables	No	No	Yes	No	No	No	No	No	No	No	Health worker	No	No	No	Yes	No	No	No	Yes	No	No	No	Yes	No	No	No	Yes
21	20-24	Secondary	Unemployed	Akan	Single	Christianity	Both Parent	Rural	18	17-23	1		No	No		Yes	To prevent pregnancy	Yes	No	No	No	Injectables	No	No	Yes	No	No	No	No	No	No	No	Health worker	No	No	No	Yes	No	No	No	Yes	No	No	No	Yes	No	No	No	Yes
21	20-24	Secondary	Unemployed	Akan	Single	Christianity	Single Parent	Rural	20	17-23	1			No		Yes	To prevent pregnancy	Yes	No	No	No	Injectables	No	No	Yes	No	No	No	No	No	No	No	Hospital/clinic	No	No	No	Yes	No	No	No	No
18	15-19	Secondary	Unemployed	Akan	Single	Christianity	Single Parent	Rural	17	17-23	1	No		No		Yes	To prevent pregnancy	Yes	No	No	No	Implants	No	No	No	Yes	No	No	No	No	No	No	Health worker	No	No	No	Yes	No	No	No	No
17	15-19	Primary / JHS	Students	Akan	Single	Christianity	Both Parent	Rural	16	10-16	2			No		Yes	To prevent pregnancy	Yes	No	No	No	Male condom	Yes	No	No	No	No	No	No	No	No	No	Friend	No	No	Yes	No	No	No	No	No
23	20-24	Primary / JHS	Unemployed	Akan	Married/ co-habiting	Christianity	Partner	Rural	18	17-23	1		Yes	No		Yes	To space up child birth	No	No	Yes	No	Injectables Implants	No	No	Yes	Yes	No	No	No	No	No	No	Friend	No	No	Yes	No	No	No	No	Yes	No	No	No	No	Yes	No	No	No
21	20-24	Secondary	Apprentice	Akan	Single	Christianity	Single Parent	Rural	17	17-23	4		Yes	No		Yes	To prevent pregnancy	Yes	No	No	No	Implants Male condom	Yes	No	No	Yes	No	No	No	No	No	No	Teacher Health worker	No	Yes	No	Yes	No	No	No	Yes	No	No	No	No	Yes	No	No	No
23	20-24	Secondary	Students	Akan	Single	Christianity	Single Parent	Rural	22	17-23	2		Yes	No		Yes	To prevent pregnancy	Yes	No	No	No	Male condom	Yes	No	No	No	No	No	No	No	No	No	Teacher	No	Yes	No	No	No	No	No	Yes	No	Yes	No	No	No	No	No	Yes
17	15-19	No formal Education	Unemployed	Akan	Single	Christianity	Single Parent	Rural	15	10-16	3			Yes	Friend	Yes	To prevent pregnancy	Yes	No	No	No	Male condom	Yes	No	No	No	No	No	No	No	No	No	Teacher	No	Yes	No	No	No	No	No	No
20	20-24	Secondary	Students	Akan	Single	Christianity	Both Parent	Rural	18	17-23	1			No		No																									No
20	20-24	Secondary	Unemployed	Akan	Single	Christianity	Single Parent	Rural	19	17-23	2	No	Yes	Yes	Friend	Yes	To prevent pregnancy	Yes	No	No	No	Female condom Male condom	Yes	Yes	No	No	No	No	No	No	No	No	Friend	No	No	Yes	No	No	No	No	Yes	No	Yes	No	No	No	No	No	No
19	15-19	Primary / JHS	Apprentice	Akan	Single	Christianity	Guardian	Rural	16	10-16	3			No		Yes	To prevent pregnancy	Yes	No	No	No	Injectables Female condom Male condom	Yes	Yes	Yes	No	No	No	No	No	No	No	Friend	No	No	Yes	No	No	No	No	No
17	15-19	Secondary	Students	Akan	Single	Christianity	Both Parent	Rural	15	10-16	2		Yes	No		Yes	To prevent pregnancy	Yes	No	No	No	Male condom Pills Injectables	Yes	No	Yes	No	No	No	No	Yes	No	No	Friend Radio/ TV	Yes	No	Yes	No	No	No	No	Yes	No	Yes	No	Yes	No	Yes	Yes	Yes
22	20-24	Primary / JHS	Employed	Akan	Single	Christianity	Live alone	Rural	14	10-16	3		Yes	No		Yes	To prevent pregnancy	Yes	No	No	No	Injectables	No	No	Yes	No	No	No	No	No	No	No	Teacher Radio/ TV Health worker	Yes	Yes	No	Yes	No	No	No	Yes	No	No	Yes	No	No	No	No	Yes
18	15-19	Primary / JHS	Students	Akan	Single	Christianity	Single Parent	Rural	16	10-16	1		Yes	No		Yes	To prevent pregnancy	Yes	No	No	No	Emergency contraceptive pills	No	No	No	No	No	Yes	No	No	No	No	Teacher Friend Radio/ TV Partner Parent	Yes	Yes	Yes	No	Yes	Yes	No	Yes	No	Yes	No	No	Yes	No	Yes	Yes
24	20-24	Secondary	Employed	Akan	Single	Christianity	Live alone	Rural	19	17-23	3		Yes	No		Yes	To prevent pregnancy	Yes	No	No	No	Pills	No	No	No	No	No	No	No	Yes	No	No	Radio/ TV Health worker Friend Partner	Yes	No	Yes	Yes	Yes	No	No	Yes	No	No	No	No	Yes	No	No	Yes
16	15-19	Primary / JHS	Students	Akan	Single	Christianity	Both Parent	Rural	14	10-16	1		Yes	No		Yes	To prevent pregnancy	Yes	No	No	No	Male condom Pills	Yes	No	No	No	No	No	No	Yes	No	No	Radio/ TV Teacher Friend	Yes	Yes	Yes	No	No	No	No	Yes	No	Yes	No	No	No	No	No	No
15	15-19	Primary / JHS	Students	Akan	Single	Christianity	Guardian	Rural	13	10-16	1		Yes	No		Yes	To prevent pregnancy	Yes	No	No	No	Male condom Emergency contraceptive pills	Yes	No	No	No	No	Yes	No	No	No	No	Radio/ TV Teacher Friend Partner	Yes	Yes	Yes	No	Yes	No	No	Yes	No	Yes	No	No	Yes	No	Yes	Yes
23	20-24	Primary / JHS	Apprentice	Akan	Single	Christianity	Live alone	Rural	19	17-23	2	Yes	Yes	No		Yes	To prevent pregnancy	Yes	No	No	No	Male condom Implants Emergency contraceptive pills Pills	Yes	No	No	Yes	No	Yes	No	Yes	No	No	Radio/ TV Friend Partner Health worker	Yes	No	Yes	Yes	Yes	No	No	Yes	No	No	No	Yes	No	No	No	Yes
24	20-24	Secondary	Unemployed	Akan	Single	Christianity	Both Parent	Rural	19	17-23	2		Yes	No		Yes	To prevent pregnancy	Yes	No	No	No	Male condom Injectables Pills Emergency contraceptive pills Natural Method/ calendar method	Yes	No	Yes	No	No	Yes	No	Yes	Yes	No	Radio/ TV Teacher Friend Health worker Partner	Yes	Yes	Yes	Yes	Yes	No	No	Yes	No	Yes	No	No	Yes	Yes	Yes	Yes
21	20-24	Primary / JHS	Apprentice	Akan	Single	Christianity	Guardian	Rural	17	17-23	3	Yes	Yes	No		Yes	To prevent pregnancy	Yes	No	No	No	Emergency contraceptive pills Male condom	Yes	No	No	No	No	Yes	No	No	No	No	Radio/ TV Friend Partner	Yes	No	Yes	No	Yes	No	No	Yes	No	Yes	No	Yes	Yes	Yes	Yes	Yes
16	15-19	Primary / JHS	Students	Akan	Single	Christianity	Both Parent	Rural	16	10-16	1		Yes	No		No																									Yes	No	Yes	No	No	Yes	No	No	Yes
24	20-24	Secondary	Employed	Akan	Single	Christianity	Both Parent	Rural	22	17-23	2		Yes	No		Yes	To prevent pregnancy	Yes	No	No	No	Male condom Injectables Emergency contraceptive pills Pills IUD	Yes	No	Yes	No	No	Yes	Yes	Yes	No	No	Radio/ TV Teacher Friend Health worker Partner	Yes	Yes	Yes	Yes	Yes	No	No	Yes	No	Yes	No	No	Yes	Yes	Yes	Yes
20	20-24	Primary / JHS	Students	Akan	Single	Christianity	Single Parent	Rural	18	17-23	3			No		Yes	To prevent pregnancy	Yes	No	No	No	Injectables Male condom IUD Emergency contraceptive pills	Yes	No	Yes	No	No	Yes	Yes	No	No	No	Health worker	No	No	No	Yes	No	No	No	No
16	15-19	Primary / JHS	Unemployed	Akan	Single	Christianity	Both Parent	Rural	19	17-23	2		Yes	No		Yes	To space up child birth	No	No	Yes	No	Male condom Emergency contraceptive pills Pills Natural Method/ calendar method	Yes	No	No	No	No	Yes	No	Yes	Yes	No	Friend	No	No	Yes	No	No	No	No	Yes	No	No	No	Yes	No	No	No	Yes
24	20-24	Secondary	Unemployed	Akan	Married/ co-habiting	Christianity	Both Parent	Rural	19	17-23	2		Yes	No		Yes	To prevent pregnancy	Yes	No	No	No	Male condom Injectables Female / Male sterilization Natural Method/ calendar method	Yes	No	Yes	No	Yes	No	No	No	Yes	No	Radio/ TV Health worker Parent	Yes	No	No	Yes	No	Yes	No	Yes	No	Yes	No	Yes	Yes	Yes	No	Yes
18	15-19	Primary / JHS	Unemployed	Akan	Single	Christianity	Single Parent	Rural	10	10-16	3		No	No		Yes	To prevent pregnancy To delay pregnancy To prevent STI and HIV/AIDS	Yes	Yes	No	Yes	Injectables Pills	No	No	Yes	No	No	No	No	Yes	No	No	Health worker Friend Partner	No	No	Yes	Yes	Yes	No	No	Yes	No	No	No	Yes	No	No	No	Yes
21	20-24	Primary / JHS	Students	Akan	Married/ co-habiting	Christianity	Both Parent	Rural	16	10-16	1		No	No		Yes	To prevent pregnancy To prevent STI and HIV/AIDS	Yes	No	No	Yes	Male condom Injectables Pills	Yes	No	Yes	No	No	No	No	Yes	No	No	Friend Health worker Partner	No	No	Yes	Yes	Yes	No	No	Yes	No	No	No	No	Yes	Yes	No	Yes
19	15-19	Secondary	Students	Akan	Married/ co-habiting	Christianity	Both Parent	Rural	14	10-16	1		No	No		Yes	To prevent pregnancy To prevent STI and HIV/AIDS	Yes	No	No	Yes	Injectables Emergency contraceptive pills Pills	No	No	Yes	No	No	Yes	No	Yes	No	No	Health worker Hospital/clinic	No	No	No	Yes	No	No	No	Yes	No	Yes	No	Yes	No	No	No	No
21	20-24	Primary / JHS	Apprentice	Akan	Married/ co-habiting	Christianity	Live alone	Rural	15	10-16	2		Yes	No		Yes	To prevent pregnancy To prevent STI and HIV/AIDS	Yes	No	No	Yes	Injectables Pills	No	No	Yes	No	No	No	No	Yes	No	No	Health worker Hospital/clinic	No	No	No	Yes	No	No	No	Yes	No	Yes	No	No	No	No	No	Yes
16	15-19	Primary / JHS	Students	Akan	Married/ co-habiting	Christianity	Single Parent	Rural	11	10-16	1	Yes	Yes	No		Yes	To prevent pregnancy To prevent STI and HIV/AIDS	Yes	No	No	Yes	Injectables Pills	No	No	Yes	No	No	No	No	Yes	No	No	Hospital/clinic Health worker	No	No	No	Yes	No	No	No	Yes	No	No	No	Yes	No	No	No	Yes
19	15-19	Primary / JHS	Students	Akan	Married/ co-habiting	Christianity	Both Parent	Rural	12	10-16	1		Yes	No		Yes	To prevent pregnancy To prevent STI and HIV/AIDS	Yes	No	No	Yes	Injectables Pills	No	No	Yes	No	No	No	No	Yes	No	No	Health worker Hospital/clinic	No	No	No	Yes	No	No	No	Yes	No	Yes	No	Yes	No	No	No	Yes
20	20-24	Secondary	Apprentice	Northern ethnics	Married/ co-habiting	Islamic	Partner	Rural	13	10-16	3		No	No		Yes	To prevent STI and HIV/AIDS To prevent pregnancy	Yes	No	No	Yes	Male condom Injectables Pills Natural Method/ calendar method	Yes	No	Yes	No	No	No	No	Yes	Yes	No	Health worker Hospital/clinic Partner	No	No	No	Yes	Yes	No	No	Yes	No	No	No	No	Yes	No	No	Yes
19	15-19	Primary / JHS	Apprentice	Northern ethnics	Married/ co-habiting	Christianity	Partner	Rural	14	10-16	3		Yes	No		Yes	To prevent pregnancy To prevent STI and HIV/AIDS	Yes	No	No	Yes	Emergency contraceptive pills Pills	No	No	No	No	No	Yes	No	Yes	No	No	Health worker Partner	No	No	No	Yes	Yes	No	No	Yes	No	No	No	Yes	No	No	No	Yes
19	15-19	Primary / JHS	Students	Akan	Married/ co-habiting	Christianity	Both Parent	Rural	14	10-16	2		No	No		Yes	To prevent pregnancy To prevent STI and HIV/AIDS	Yes	No	No	Yes	Injectables Emergency contraceptive pills Pills	No	No	Yes	No	No	Yes	No	Yes	No	No	Hospital/clinic Partner	No	No	No	Yes	Yes	No	No	Yes	No	No	No	Yes	No	No	No	Yes
22	20-24	Secondary	Employed	Akan	Married/ co-habiting	Christianity	Both Parent	Rural	14	10-16	1		Yes	No		Yes	To prevent pregnancy To prevent STI and HIV/AIDS To delay pregnancy	Yes	Yes	No	Yes	Injectables Pills Emergency contraceptive pills	No	No	Yes	No	No	Yes	No	Yes	No	No	Hospital/clinic	No	No	No	Yes	No	No	No	Yes	No	No	No	No	Yes	No	No	No
23	20-24	Primary / JHS	Unemployed	Akan	Married/ co-habiting	Christianity	Both Parent	Rural	18	17-23	1		No	No		Yes	To prevent pregnancy To prevent STI and HIV/AIDS	Yes	No	No	Yes	Female condom Injectables	No	Yes	Yes	No	No	No	No	No	No	No	Health worker Hospital/clinic	No	No	No	Yes	No	No	No	Yes	No	No	No	Yes	Yes	No	No	No
24	20-24	Secondary	Students	Akan	Married/ co-habiting	Christianity	Both Parent	Rural	10	10-16	1			No		No																									No
19	15-19	Secondary	Students	Akan	Single	Christianity	Both Parent	Rural	12	10-16	1			No		No																									No
17	15-19	No formal Education	Students	Akan	Single	Islamic	Single Parent	Rural	13	10-16	1			No		No																									No
19	15-19	Secondary	Students	Akan	Single	Christianity	Guardian	Rural	13	10-16	2			Yes	Friend	Yes	To prevent pregnancy To space up child birth	Yes	No	Yes	No	Male condom Injectables	Yes	No	Yes	No	No	No	No	No	No	No	Health worker Hospital/clinic	No	No	No	Yes	No	No	No	No
19	15-19	No formal Education	Apprentice	Northern ethnics	Married/ co-habiting	Islamic	Both Parent	Rural	15	10-16	1			No		No																									No
20	20-24	Primary / JHS	Students	Akan	Married/ co-habiting	Islamic	Both Parent	Rural	14	10-16	1			No		Yes	To space up child birth To prevent STI and HIV/AIDS	No	No	Yes	Yes	Injectables Pills	No	No	Yes	No	No	No	No	Yes	No	No	Health worker Hospital/clinic	No	No	No	Yes	No	No	No	No
22	20-24	No formal Education	Students	Akan	Single	Christianity	Both Parent	Rural	19	17-23	2		Yes	No		Yes	To prevent pregnancy	Yes	No	No	No	Male condom Female condom Implants Female / Male sterilization IUD Pills Natural Method/ calendar method	Yes	Yes	No	Yes	Yes	No	Yes	Yes	Yes	No	Health worker	No	No	No	Yes	No	No	No	Yes	No	Yes	No	No	Yes	No	No	No
20	20-24	Primary / JHS	Students	Akan	Single	Christianity	Both Parent	Rural	16	10-16	2		Yes	No		Yes	To prevent pregnancy	Yes	No	No	No	Male condom Pills Natural Method/ calendar method Female / Male sterilization Injectables	Yes	No	Yes	No	Yes	No	No	Yes	Yes	No	Friend	No	No	Yes	No	No	No	No	Yes	No	Yes	No	No	Yes	Yes	No	Yes
[truncated: 35 more columns]
